# Supplementary material for: ﻿A new distinctive lineage of Helix (Gastropoda, Stylommatophora, Helicidae), with a guide to Helix species from mainland Greece
Source: Zookeys. 2025 Aug 18;1249:93–135. doi: 10.3897/zookeys.1249.143635 (PMC12378413; doi:10.3897/zookeys.1249.143635)
Supplement: XML Treatment for Helicini [file zookeys.1249.143635-treatment3.xml]

<!DOCTYPE tp:taxon-treatment
  PUBLIC "-//TaxonX//DTD Taxonomic Treatment Publishing DTD v0 20100105//EN" "tax-treatment-NSO.dtd">
<tp:taxon-treatment xmlns:tp="http://www.plazi.org/taxpub"><tp:treatment-meta><kwd-group><label>Taxon classification</label><kwd>
                <named-content content-type="kingdom">Animalia</named-content>
              </kwd><kwd>
                <named-content content-type="order">Stylommatophora</named-content>
              </kwd><kwd>
                <named-content content-type="family">Helicidae</named-content>
              </kwd></kwd-group><mixed-citation publication-type="journal"><person-group><name><surname>Korábek</surname><given-names>Ondřej</given-names></name><name><surname>Dolejš</surname><given-names>Petr</given-names></name><name><surname>Coufal</surname><given-names>Radovan</given-names></name><name><surname>Juřičková</surname><given-names>Lucie</given-names></name><name><surname>Kubíková</surname><given-names>Kateřina</given-names></name><name><surname>Hausdorf</surname><given-names>Bernhard</given-names></name></person-group><article-title>﻿A new distinctive lineage of <italic><tp:taxon-name><tp:taxon-name-part taxon-name-part-type="genus" reg="Helix">Helix</tp:taxon-name-part></tp:taxon-name></italic> (<tp:taxon-name><tp:taxon-name-part taxon-name-part-type="class">Gastropoda</tp:taxon-name-part></tp:taxon-name>, <tp:taxon-name><tp:taxon-name-part taxon-name-part-type="order">Stylommatophora</tp:taxon-name-part></tp:taxon-name>, <tp:taxon-name><tp:taxon-name-part taxon-name-part-type="family">Helicidae</tp:taxon-name-part></tp:taxon-name>), with a guide to <italic><tp:taxon-name><tp:taxon-name-part taxon-name-part-type="genus" reg="Helix">Helix</tp:taxon-name-part></tp:taxon-name></italic> species from mainland Greece</article-title><source>Zookeys</source><day>18</day><month>08</month><year>2025</year><volume>1249</volume><fpage>93</fpage><lpage>135</lpage><pub-id pub-id-type="doi">10.3897/zookeys.1249.143635</pub-id></mixed-citation></tp:treatment-meta><tp:nomenclature><label>﻿Tribe</label><tp:taxon-name>
              <object-id xmlns:xlink="http://www.w3.org/1999/xlink" content-type="arpha" xlink:type="simple">2F68F9EC-1CB5-5F17-843C-7750C5221C0B</object-id>
              <tp:taxon-name-part taxon-name-part-type="tribe">Helicini</tp:taxon-name-part>
            </tp:taxon-name><tp:taxon-authority>Rafinesque, 1815</tp:taxon-authority></tp:nomenclature><tp:treatment-sec sec-type="References" id="SECID0EQZAE"><title>References.</title><p><xref ref-type="bibr" rid="B70">Razkin et al. 2015</xref>; <xref ref-type="bibr" rid="B63">Neiber et al. 2022</xref>.</p></tp:treatment-sec><ref-list><ref id="B70"><mixed-citation xmlns:xlink="http://www.w3.org/1999/xlink" xlink:type="simple"><person-group><name name-style="western"><surname>Razkin</surname><given-names>O</given-names></name><name name-style="western"><surname>Gómez-Moliner</surname><given-names>BJ</given-names></name><name name-style="western"><surname>Prieto</surname><given-names>CE</given-names></name><name name-style="western"><surname>Martínez-Ortí</surname><given-names>A</given-names></name><name name-style="western"><surname>Arrébola</surname><given-names>JR</given-names></name><name name-style="western"><surname>Muñoz</surname><given-names>B</given-names></name><name name-style="western"><surname>Chueca</surname><given-names>LJ</given-names></name><name name-style="western"><surname>Madeira</surname><given-names>MJ</given-names></name></person-group> (<year>2015</year>) <article-title>Molecular phylogeny of the western Palaearctic <tp:taxon-name><tp:taxon-name-part taxon-name-part-type="superfamily">Helicoidea</tp:taxon-name-part></tp:taxon-name> (<tp:taxon-name><tp:taxon-name-part taxon-name-part-type="class">Gastropoda</tp:taxon-name-part></tp:taxon-name>, <tp:taxon-name><tp:taxon-name-part taxon-name-part-type="order">Stylommatophora</tp:taxon-name-part></tp:taxon-name>).</article-title><source>Molecular Phylogenetics and Evolution</source><volume>83</volume>: <fpage>99</fpage>–<lpage>117</lpage>. <ext-link xlink:href="10.1016/j.ympev.2014.11.014" ext-link-type="doi" xlink:type="simple">https://doi.org/10.1016/j.ympev.2014.11.014</ext-link></mixed-citation></ref><ref id="B63"><mixed-citation xmlns:xlink="http://www.w3.org/1999/xlink" xlink:type="simple"><person-group><name name-style="western"><surname>Neiber</surname><given-names>MT</given-names></name><name name-style="western"><surname>Korábek</surname><given-names>O</given-names></name><name name-style="western"><surname>Glaubrecht</surname><given-names>M</given-names></name><name name-style="western"><surname>Hausdorf</surname><given-names>B</given-names></name></person-group> (<year>2022</year>) <article-title>A misinterpreted disjunction: the phylogenetic relationships of the North African land snail <italic><tp:taxon-name><tp:taxon-name-part taxon-name-part-type="genus">Gyrostomella</tp:taxon-name-part></tp:taxon-name></italic> (<tp:taxon-name><tp:taxon-name-part taxon-name-part-type="class">Gastropoda</tp:taxon-name-part></tp:taxon-name>: <tp:taxon-name><tp:taxon-name-part taxon-name-part-type="order">Stylommatophora</tp:taxon-name-part></tp:taxon-name>: <tp:taxon-name><tp:taxon-name-part taxon-name-part-type="family">Helicidae</tp:taxon-name-part></tp:taxon-name>).</article-title><source>Zoological Journal of the Linnean Society</source><volume>194</volume>(<issue>4</issue>): <fpage>1236</fpage>–<lpage>1251</lpage>. <ext-link xlink:href="10.1093/zoolinnean/zlab059" ext-link-type="doi" xlink:type="simple">https://doi.org/10.1093/zoolinnean/zlab059</ext-link></mixed-citation></ref></ref-list></tp:taxon-treatment>
