# Supplementary material for: ﻿A new distinctive lineage of Helix (Gastropoda, Stylommatophora, Helicidae), with a guide to Helix species from mainland Greece
Source: Zookeys. 2025 Aug 18;1249:93–135. doi: 10.3897/zookeys.1249.143635 (PMC12378413; doi:10.3897/zookeys.1249.143635)
Supplement: XML Treatment for Helix [file zookeys.1249.143635-treatment5.xml]

<!DOCTYPE tp:taxon-treatment
  PUBLIC "-//TaxonX//DTD Taxonomic Treatment Publishing DTD v0 20100105//EN" "tax-treatment-NSO.dtd">
<tp:taxon-treatment xmlns:tp="http://www.plazi.org/taxpub"><tp:treatment-meta><kwd-group><label>Taxon classification</label><kwd>
                <named-content content-type="kingdom">Animalia</named-content>
              </kwd><kwd>
                <named-content content-type="order">Stylommatophora</named-content>
              </kwd><kwd>
                <named-content content-type="family">Helicidae</named-content>
              </kwd></kwd-group><mixed-citation publication-type="journal"><person-group><name><surname>Korábek</surname><given-names>Ondřej</given-names></name><name><surname>Dolejš</surname><given-names>Petr</given-names></name><name><surname>Coufal</surname><given-names>Radovan</given-names></name><name><surname>Juřičková</surname><given-names>Lucie</given-names></name><name><surname>Kubíková</surname><given-names>Kateřina</given-names></name><name><surname>Hausdorf</surname><given-names>Bernhard</given-names></name></person-group><article-title>﻿A new distinctive lineage of <italic><tp:taxon-name><tp:taxon-name-part taxon-name-part-type="genus" reg="Helix">Helix</tp:taxon-name-part></tp:taxon-name></italic> (<tp:taxon-name><tp:taxon-name-part taxon-name-part-type="class">Gastropoda</tp:taxon-name-part></tp:taxon-name>, <tp:taxon-name><tp:taxon-name-part taxon-name-part-type="order">Stylommatophora</tp:taxon-name-part></tp:taxon-name>, <tp:taxon-name><tp:taxon-name-part taxon-name-part-type="family">Helicidae</tp:taxon-name-part></tp:taxon-name>), with a guide to <italic><tp:taxon-name><tp:taxon-name-part taxon-name-part-type="genus" reg="Helix">Helix</tp:taxon-name-part></tp:taxon-name></italic> species from mainland Greece</article-title><source>Zookeys</source><day>18</day><month>08</month><year>2025</year><volume>1249</volume><fpage>93</fpage><lpage>135</lpage><pub-id pub-id-type="doi">10.3897/zookeys.1249.143635</pub-id></mixed-citation></tp:treatment-meta><tp:nomenclature><label>﻿Subgenus</label><tp:taxon-name>
              <object-id xmlns:xlink="http://www.w3.org/1999/xlink" content-type="arpha" xlink:type="simple">285A409F-94F1-5D17-A9B9-89E5D43AC2AD</object-id>
              <tp:taxon-name-part taxon-name-part-type="subgenus" reg="Helix"/>
              <tp:taxon-name-part taxon-name-part-type="subgenus" reg="Helix">Helix</tp:taxon-name-part>
            </tp:taxon-name><tp:taxon-authority>Linnaeus, 1758</tp:taxon-authority></tp:nomenclature><tp:treatment-sec sec-type="References" id="SECID0EM4AE"><title>References.</title><p><xref ref-type="bibr" rid="B22">Hesse 1908</xref>; <xref ref-type="bibr" rid="B64">Neubert 2014</xref>; <xref ref-type="bibr" rid="B37">Korábek and Hausdorf 2023</xref>.</p></tp:treatment-sec><ref-list><ref id="B22"><mixed-citation xmlns:xlink="http://www.w3.org/1999/xlink" xlink:type="simple"><person-group><name name-style="western"><surname>Hesse</surname><given-names>P</given-names></name></person-group> (<year>1908</year>) <article-title>Kritische Fragmente [IV. Berichtigung einiger Namen; V. <italic><tp:taxon-name><tp:taxon-name-part taxon-name-part-type="genus">Helix</tp:taxon-name-part><tp:taxon-name-part taxon-name-part-type="species">berytensis</tp:taxon-name-part></tp:taxon-name></italic> Fér. und <italic>fourousi</italic> Bgt.; VI. Bemerkungen über das Genus <italic><tp:taxon-name><tp:taxon-name-part taxon-name-part-type="genus">Theba</tp:taxon-name-part></tp:taxon-name></italic> Risso (<italic><tp:taxon-name><tp:taxon-name-part taxon-name-part-type="genus">Carthusiana</tp:taxon-name-part></tp:taxon-name></italic> Kob.); VI. Das Genus <italic><tp:taxon-name><tp:taxon-name-part taxon-name-part-type="genus">Helix</tp:taxon-name-part></tp:taxon-name></italic> Lam., s. str. (<italic><tp:taxon-name><tp:taxon-name-part taxon-name-part-type="genus">Helicogena</tp:taxon-name-part></tp:taxon-name></italic> Fér.)].</article-title><source>Nachrichtsblatt der Deutschen Malakozoologischen Gesellschaft</source><volume>40</volume>: <fpage>131</fpage>–<lpage>141</lpage>. <ext-link xlink:href="https://www.biodiversitylibrary.org/page/15107358" ext-link-type="uri" xlink:type="simple">https://www.biodiversitylibrary.org/page/15107358</ext-link></mixed-citation></ref><ref id="B64"><mixed-citation xmlns:xlink="http://www.w3.org/1999/xlink" xlink:type="simple"><person-group><name name-style="western"><surname>Neubert</surname><given-names>E</given-names></name></person-group> (<year>2014</year>) <article-title>Revision of <italic><tp:taxon-name><tp:taxon-name-part taxon-name-part-type="genus">Helix</tp:taxon-name-part></tp:taxon-name></italic> Linnaeus, 1758 in its eastern Mediterranean distribution area, and reassignment of <italic><tp:taxon-name><tp:taxon-name-part taxon-name-part-type="genus">Helix</tp:taxon-name-part><tp:taxon-name-part taxon-name-part-type="species">godetiana</tp:taxon-name-part></tp:taxon-name></italic> Kobelt, 1878 to <italic><tp:taxon-name><tp:taxon-name-part taxon-name-part-type="genus">Maltzanella</tp:taxon-name-part></tp:taxon-name></italic> Hesse, 1917 (<tp:taxon-name><tp:taxon-name-part taxon-name-part-type="class">Gastropoda</tp:taxon-name-part></tp:taxon-name>, <tp:taxon-name><tp:taxon-name-part taxon-name-part-type="infraclass">Pulmonata</tp:taxon-name-part></tp:taxon-name>, <tp:taxon-name><tp:taxon-name-part taxon-name-part-type="family">Helicidae</tp:taxon-name-part></tp:taxon-name>).</article-title><source>Contributions to Natural History</source><volume>26</volume>: <fpage>1</fpage>–<lpage>200</lpage>. <ext-link xlink:href="https://www.e-periodica.ch/digbib/view?pid=cnh-001:2014:0::253#255" ext-link-type="uri" xlink:type="simple">https://www.e-periodica.ch/digbib/view?pid=cnh-001%3A2014%3A0%3A%3A253#255</ext-link></mixed-citation></ref><ref id="B37"><mixed-citation xmlns:xlink="http://www.w3.org/1999/xlink" xlink:type="simple"><person-group><name name-style="western"><surname>Korábek</surname><given-names>O</given-names></name><name name-style="western"><surname>Hausdorf</surname><given-names>B</given-names></name></person-group> (<year>2023</year>) <article-title>Unravelling the double <italic><tp:taxon-name><tp:taxon-name-part taxon-name-part-type="genus">Helix</tp:taxon-name-part><tp:taxon-name-part taxon-name-part-type="species">escherichi</tp:taxon-name-part></tp:taxon-name></italic>, with description of <italic><tp:taxon-name><tp:taxon-name-part taxon-name-part-type="genus">Helix</tp:taxon-name-part><tp:taxon-name-part taxon-name-part-type="species">ankae</tp:taxon-name-part></tp:taxon-name></italic> sp. nov. and a discussion of <italic><tp:taxon-name><tp:taxon-name-part taxon-name-part-type="genus">Maltzanella</tp:taxon-name-part></tp:taxon-name></italic> and the subgenera of <italic><tp:taxon-name><tp:taxon-name-part taxon-name-part-type="genus">Helix</tp:taxon-name-part></tp:taxon-name></italic> (<tp:taxon-name><tp:taxon-name-part taxon-name-part-type="class">Gastropoda</tp:taxon-name-part></tp:taxon-name>: <tp:taxon-name><tp:taxon-name-part taxon-name-part-type="family">Helicidae</tp:taxon-name-part></tp:taxon-name>).</article-title><source>Archiv für Molluskenkunde</source><volume>152</volume>(<issue>2</issue>): <fpage>239</fpage>–<lpage>256</lpage>. <ext-link xlink:href="10.1127/arch.moll/152/239-256" ext-link-type="doi" xlink:type="simple">https://doi.org/10.1127/arch.moll/152/239-256</ext-link></mixed-citation></ref></ref-list></tp:taxon-treatment>
