# Supplementary material for: ﻿A new distinctive lineage of Helix (Gastropoda, Stylommatophora, Helicidae), with a guide to Helix species from mainland Greece
Source: Zookeys. 2025 Aug 18;1249:93–135. doi: 10.3897/zookeys.1249.143635 (PMC12378413; doi:10.3897/zookeys.1249.143635)
Supplement: XML Treatment for Helix (Helix) pelagonesicapelagonesica [file zookeys.1249.143635-treatment6.xml]

<!DOCTYPE tp:taxon-treatment
  PUBLIC "-//TaxonX//DTD Taxonomic Treatment Publishing DTD v0 20100105//EN" "tax-treatment-NSO.dtd">
<tp:taxon-treatment xmlns:tp="http://www.plazi.org/taxpub"><tp:treatment-meta><kwd-group><label>Taxon classification</label><kwd>
                <named-content content-type="kingdom">Animalia</named-content>
              </kwd><kwd>
                <named-content content-type="order">Stylommatophora</named-content>
              </kwd><kwd>
                <named-content content-type="family">Helicidae</named-content>
              </kwd></kwd-group><mixed-citation publication-type="journal"><person-group><name><surname>Korábek</surname><given-names>Ondřej</given-names></name><name><surname>Dolejš</surname><given-names>Petr</given-names></name><name><surname>Coufal</surname><given-names>Radovan</given-names></name><name><surname>Juřičková</surname><given-names>Lucie</given-names></name><name><surname>Kubíková</surname><given-names>Kateřina</given-names></name><name><surname>Hausdorf</surname><given-names>Bernhard</given-names></name></person-group><article-title>﻿A new distinctive lineage of <italic><tp:taxon-name><tp:taxon-name-part taxon-name-part-type="genus" reg="Helix">Helix</tp:taxon-name-part></tp:taxon-name></italic> (<tp:taxon-name><tp:taxon-name-part taxon-name-part-type="class">Gastropoda</tp:taxon-name-part></tp:taxon-name>, <tp:taxon-name><tp:taxon-name-part taxon-name-part-type="order">Stylommatophora</tp:taxon-name-part></tp:taxon-name>, <tp:taxon-name><tp:taxon-name-part taxon-name-part-type="family">Helicidae</tp:taxon-name-part></tp:taxon-name>), with a guide to <italic><tp:taxon-name><tp:taxon-name-part taxon-name-part-type="genus" reg="Helix">Helix</tp:taxon-name-part></tp:taxon-name></italic> species from mainland Greece</article-title><source>Zookeys</source><day>18</day><month>08</month><year>2025</year><volume>1249</volume><fpage>93</fpage><lpage>135</lpage><pub-id pub-id-type="doi">10.3897/zookeys.1249.143635</pub-id></mixed-citation></tp:treatment-meta><tp:nomenclature><label>﻿</label><tp:taxon-name><object-id xmlns:xlink="http://www.w3.org/1999/xlink" content-type="arpha" xlink:type="simple">393122E9-46E4-5C2F-8F51-AFF7F91040D8</object-id><tp:taxon-name-part taxon-name-part-type="genus" reg="Helix">Helix</tp:taxon-name-part> (<tp:taxon-name-part taxon-name-part-type="subgenus" reg="Helix">Helix</tp:taxon-name-part>) <tp:taxon-name-part taxon-name-part-type="species" reg="pelagonesica">pelagonesica</tp:taxon-name-part><tp:taxon-name-part taxon-name-part-type="subspecies" reg="pelagonesica">pelagonesica</tp:taxon-name-part></tp:taxon-name><tp:taxon-authority>(Rolle, 1898)</tp:taxon-authority><xref ref-type="fig" rid="F4">Figs 4</xref><xref ref-type="fig" rid="F5">, 5</xref><xref ref-type="fig" rid="F6">, 6</xref><xref ref-type="fig" rid="F7">, 7</xref><xref ref-type="fig" rid="F8">, 8</xref><xref ref-type="fig" rid="F9">, 9</xref></tp:nomenclature><tp:treatment-sec sec-type="References" id="SECID0ECAAG"><title>References.</title><p><xref ref-type="bibr" rid="B64">Neubert 2014</xref>; <xref ref-type="bibr" rid="B46">Korábek et al. 2022</xref>.</p></tp:treatment-sec><tp:treatment-sec sec-type="description" id="SECID0EQAAG"><title>Description.</title><p>Shell (Fig. <xref ref-type="fig" rid="F4">4</xref>) middle-sized, conical with relatively flat base; individual whorls low and tightly coiled; deep suture giving the shell a stepped look; umbilicus fully covered or there is very narrow slit between the shell bottom and the reflected columellar margin of the aperture; protoconch large, making the apex blunt; aperture small and low, with oblique columella; aperture margins and the parietal area dark brown with purple hue; shell surface usually with fine ribs, pale brown, but often corroded even in live individuals; four bands typically present (because 2+3 fuse), brown with reddish or purple tones; bands interrupted by fine growth lines and lightly coloured ribs; aperture margins straight, columellar margin thickened, margins and the parietal area dark purple-brown. Animal grey (Fig. <xref ref-type="fig" rid="F5">5</xref>).</p><fig id="F5" position="float" orientation="portrait"><object-id xmlns:xlink="http://www.w3.org/1999/xlink" content-type="doi" xlink:type="simple">10.3897/zookeys.1249.143635.figure5</object-id><object-id xmlns:xlink="http://www.w3.org/1999/xlink" content-type="arpha" xlink:type="simple">3EF2D0D9-DD04-50A9-8F9D-3DEE7FDFF391</object-id><label>Figure 5.</label><caption><p><tp:taxon-name><tp:taxon-name-part taxon-name-part-type="genus" reg="Helix">Helix</tp:taxon-name-part> (<tp:taxon-name-part taxon-name-part-type="subgenus" reg="Helix">Helix</tp:taxon-name-part>) <tp:taxon-name-part taxon-name-part-type="species" reg="pelagonesica">p.</tp:taxon-name-part> <tp:taxon-name-part taxon-name-part-type="subspecies" reg="pelagonesica">pelagonesica</tp:taxon-name-part></tp:taxon-name> (Greece, Central Macedonia, Petra Olympou; <named-content xmlns:xlink="http://www.w3.org/1999/xlink" content-type="dwc:verbatimCoordinates" xlink:type="simple"><named-content content-type="geo-json" specific-use="{&#34;type&#34;:&#34;Point&#34;,&#34;coordinates&#34;:[22.328600,40.180300]}" id="NCID0E2BAG" xlink:type="simple">40.1803°N, 22.3286°E</named-content></named-content>; SMF 342487). Photo O. Korábek.</p></caption><graphic xmlns:xlink="http://www.w3.org/1999/xlink" xlink:href="zookeys-1249-093_article-143635__-g005.jpg" position="float" orientation="portrait" xlink:type="simple" id="oo_1396775.jpg"><uri content-type="original_file" xlink:type="simple">https://binary.pensoft.net/fig/1396775</uri></graphic></fig></tp:treatment-sec><tp:treatment-sec sec-type="distribution" id="SECID0EFCAG"><title>Distribution and habitat.</title><p>It has a small range (Fig. <xref ref-type="fig" rid="F10">10</xref>), within which it occurs sporadically, even though it can be locally abundant. In the north, it was found in the hills on both sides of the valley of Vardar/Axios (Kilkis Regional Unit), e.g. west of Polykastro or near the Dojran Lake. The northernmost record is from northeast of Negotino in North Macedonia. To the south, <italic><tp:taxon-name><tp:taxon-name-part taxon-name-part-type="genus" reg="Helix">H.</tp:taxon-name-part><tp:taxon-name-part taxon-name-part-type="species" reg="pelagonesica">p.</tp:taxon-name-part><tp:taxon-name-part taxon-name-part-type="subspecies" reg="pelagonesica">pelagonesica</tp:taxon-name-part></tp:taxon-name></italic> is distributed over Chalkidiki, additional populations are known from foothills of Mount Olympus and from Pelion near Volos (in Makrinitsa). The type locality is the island of Kyra Panagia (Pelagonisi) in the Northern Sporades. The characteristic habitat is a loose shrub with <italic><tp:taxon-name><tp:taxon-name-part taxon-name-part-type="genus" reg="Quercus">Quercus</tp:taxon-name-part></tp:taxon-name></italic> (<italic><tp:taxon-name><tp:taxon-name-part taxon-name-part-type="genus" reg="Quercus">Q.</tp:taxon-name-part><tp:taxon-name-part taxon-name-part-type="species" reg="coccifera">coccifera</tp:taxon-name-part></tp:taxon-name></italic> or similar species) and <italic><tp:taxon-name><tp:taxon-name-part taxon-name-part-type="genus" reg="Paliurus">Paliurus</tp:taxon-name-part><tp:taxon-name-part taxon-name-part-type="species" reg="spina-christi">spina-christi</tp:taxon-name-part></tp:taxon-name></italic>. It seems to rest relatively frequently on branches of shrubs.</p><fig id="F6" position="float" orientation="portrait"><object-id xmlns:xlink="http://www.w3.org/1999/xlink" content-type="doi" xlink:type="simple">10.3897/zookeys.1249.143635.figure6</object-id><object-id xmlns:xlink="http://www.w3.org/1999/xlink" content-type="arpha" xlink:type="simple">0E16694D-AE1A-5389-A50A-65EDDF3AD89C</object-id><label>Figure 6.</label><caption><p>Genital system of <tp:taxon-name><tp:taxon-name-part taxon-name-part-type="genus" reg="Helix">Helix</tp:taxon-name-part> (<tp:taxon-name-part taxon-name-part-type="subgenus" reg="Helix">Helix</tp:taxon-name-part>) <tp:taxon-name-part taxon-name-part-type="species" reg="pelagonesica">p.</tp:taxon-name-part> <tp:taxon-name-part taxon-name-part-type="subspecies" reg="pelagonesica">pelagonesica</tp:taxon-name-part></tp:taxon-name> (Greece, Central Macedonia, Nikiti; <named-content xmlns:xlink="http://www.w3.org/1999/xlink" content-type="dwc:verbatimCoordinates" xlink:type="simple"><named-content content-type="geo-json" specific-use="{&#34;type&#34;:&#34;Point&#34;,&#34;coordinates&#34;:[23.697500,40.205800]}" id="NCID0EYEAG" xlink:type="simple">40.2058°N, 23.6975°E</named-content></named-content>; <abbrev xmlns:xlink="http://www.w3.org/1999/xlink" content-type="institution" xlink:title="Národní muzeum, Praha, Czechia" id="ABBRID0E4EAG" xlink:type="simple">NMP</abbrev> P6M 42932). Abbreviations: ag = albumen gland; bc = bursa copulatrix; dpd = distal pedunculus; ds = dart sac; dv = diverticulum; fl = flagellum; go = genital opening (not visible); hd = hermaphroditic duct; mg = mucous glands; pn+dep = penis + distal epiphallus; pep = proximal epiphallus; ppd = proximal pedunculus; pr = penial retractor muscle; so = spermoviduct; vd = vas deferens.</p></caption><graphic xmlns:xlink="http://www.w3.org/1999/xlink" xlink:href="zookeys-1249-093_article-143635__-g006.jpg" position="float" orientation="portrait" xlink:type="simple" id="oo_1396776.jpg"><uri content-type="original_file" xlink:type="simple">https://binary.pensoft.net/fig/1396776</uri></graphic></fig></tp:treatment-sec><tp:treatment-sec sec-type="remarks" id="SECID0EHFAG"><title>Remarks.</title><p><xref ref-type="bibr" rid="B64">Neubert (2014</xref>: fig. 224) figured a shell of a snail from the tip of the Sithonia peninsula, Chalkidiki (<named-content xmlns:xlink="http://www.w3.org/1999/xlink" content-type="dwc:institutional_code" xlink:title="Naturhistorisches Museum der Burgergemeinde Bern, Switzerland" xlink:href="http://grbio.org/institution/naturhistorisches-museum-der-burgergemeinde-bern" xlink:type="simple">NMBE</named-content> 524743), which was quite similar to the brightly coloured form of <italic><tp:taxon-name><tp:taxon-name-part taxon-name-part-type="genus" reg="Helix">H.</tp:taxon-name-part><tp:taxon-name-part taxon-name-part-type="species" reg="schlaeflii">schlaeflii</tp:taxon-name-part></tp:taxon-name></italic> from Corfu. He discussed this population with the first author in 2011 and back then both eventually identified it as <italic><tp:taxon-name><tp:taxon-name-part taxon-name-part-type="genus" reg="Helix">H.</tp:taxon-name-part><tp:taxon-name-part taxon-name-part-type="species" reg="schlaeflii">schlaeflii</tp:taxon-name-part></tp:taxon-name></italic>, speculating it was possibly an anthropogenic occurrence. Following the examination of new material and phylogenetic analysis (Fig. <xref ref-type="fig" rid="F1">1</xref>), we currently consider the form living at the tip of Sithonia to be a variety of <italic><tp:taxon-name><tp:taxon-name-part taxon-name-part-type="genus" reg="Helix">H.</tp:taxon-name-part><tp:taxon-name-part taxon-name-part-type="species" reg="pelagonesica">p.</tp:taxon-name-part><tp:taxon-name-part taxon-name-part-type="subspecies" reg="pelagonesica">pelagonesica</tp:taxon-name-part></tp:taxon-name></italic>. Its globular shell shape is a clear difference to typical <italic><tp:taxon-name><tp:taxon-name-part taxon-name-part-type="genus" reg="Helix">H.</tp:taxon-name-part><tp:taxon-name-part taxon-name-part-type="species" reg="pelagonesica">p.</tp:taxon-name-part><tp:taxon-name-part taxon-name-part-type="subspecies" reg="pelagonesica">pelagonesica</tp:taxon-name-part></tp:taxon-name></italic>, but this is a question of the height of individual whorls driven probably by the angle of the columella, so a change in a single parameter of the shell geometry is responsible for the difference. In some shells, the columella is not vertical and the difference in shell shape is much weaker (whorls are lower, suture deeper). The colouration of the shell and animal is identical to typical <italic><tp:taxon-name><tp:taxon-name-part taxon-name-part-type="genus" reg="Helix">H.</tp:taxon-name-part><tp:taxon-name-part taxon-name-part-type="species" reg="pelagonesica">p.</tp:taxon-name-part><tp:taxon-name-part taxon-name-part-type="subspecies" reg="pelagonesica">pelagonesica</tp:taxon-name-part></tp:taxon-name></italic>, whose sample was previously sequenced from a locality on the northern foot of a limestone hill near Porto Koufo (just over a kilometre from where we collected). The strongest argument for a separate taxon for the snails from the tip of Sithonia is the mitochondrial lineage found there, which does not fall within or sister to the clade comprising typical <italic><tp:taxon-name><tp:taxon-name-part taxon-name-part-type="genus" reg="Helix">H.</tp:taxon-name-part><tp:taxon-name-part taxon-name-part-type="species" reg="pelagonesica">p.</tp:taxon-name-part><tp:taxon-name-part taxon-name-part-type="subspecies" reg="pelagonesica">pelagonesica</tp:taxon-name-part></tp:taxon-name></italic> samples. However, the conchological similarities as well as geographic proximity suggest that there is a gene flow; the divergent mtDNA might be a relic of a period of separation that was then followed by merging back with <italic><tp:taxon-name><tp:taxon-name-part taxon-name-part-type="genus" reg="Helix">H.</tp:taxon-name-part><tp:taxon-name-part taxon-name-part-type="species" reg="pelagonesica">p.</tp:taxon-name-part><tp:taxon-name-part taxon-name-part-type="subspecies" reg="pelagonesica">pelagonesica</tp:taxon-name-part></tp:taxon-name></italic>. We found this form (Figs <xref ref-type="fig" rid="F7">7</xref>, <xref ref-type="fig" rid="F8">8</xref>) on the limestone hills on both sides of the Maratia Beach at the southernmost tip of the peninsula. This habitat contrasts with geological conditions on the rest of Sithonia, which is covered by substrates generally unfavourable for snails, in large part by granite and other plutonic rocks (<xref ref-type="bibr" rid="B12">Christofides et al. 2007</xref>). However, a strict dependence on limestone is unlikely, because <xref ref-type="bibr" rid="B64">Neubert (2014)</xref> also found a locality of the same form north of the limestone occurrences (17 road km south of Sarti, ~<named-content xmlns:xlink="http://www.w3.org/1999/xlink" content-type="dwc:verbatimCoordinates" xlink:type="simple"><named-content content-type="geo-json" specific-use="{&#34;type&#34;:&#34;Point&#34;,&#34;coordinates&#34;:[23.959000,39.993000]}" id="NCID0EOJAG" xlink:type="simple">39.993°N, 23.959°E</named-content></named-content>; <named-content xmlns:xlink="http://www.w3.org/1999/xlink" content-type="dwc:institutional_code" xlink:title="Naturhistorisches Museum der Burgergemeinde Bern, Switzerland" xlink:href="http://grbio.org/institution/naturhistorisches-museum-der-burgergemeinde-bern" xlink:type="simple">NMBE</named-content> 524745). Typical <italic><tp:taxon-name><tp:taxon-name-part taxon-name-part-type="genus" reg="Helix">H.</tp:taxon-name-part><tp:taxon-name-part taxon-name-part-type="species" reg="pelagonesica">p.</tp:taxon-name-part><tp:taxon-name-part taxon-name-part-type="subspecies" reg="pelagonesica">pelagonesica</tp:taxon-name-part></tp:taxon-name></italic> tolerates non-limestone substrates.</p><fig id="F7" position="float" orientation="portrait"><object-id xmlns:xlink="http://www.w3.org/1999/xlink" content-type="doi" xlink:type="simple">10.3897/zookeys.1249.143635.figure7</object-id><object-id xmlns:xlink="http://www.w3.org/1999/xlink" content-type="arpha" xlink:type="simple">2805F328-F7FE-53F2-8B74-FB8CF58F9701</object-id><label>Figure 7.</label><caption><p>Shells of <tp:taxon-name><tp:taxon-name-part taxon-name-part-type="genus" reg="Helix">Helix</tp:taxon-name-part> (<tp:taxon-name-part taxon-name-part-type="subgenus" reg="Helix">Helix</tp:taxon-name-part>) <tp:taxon-name-part taxon-name-part-type="species" reg="pelagonesica">p.</tp:taxon-name-part> <tp:taxon-name-part taxon-name-part-type="subspecies" reg="pelagonesica">pelagonesica</tp:taxon-name-part></tp:taxon-name> from the tip of Sithonia (Greece, Central Macedonia, Toroni; <named-content xmlns:xlink="http://www.w3.org/1999/xlink" content-type="dwc:verbatimCoordinates" xlink:type="simple"><named-content content-type="geo-json" specific-use="{&#34;type&#34;:&#34;Point&#34;,&#34;coordinates&#34;:[23.932100,39.947600]}" id="NCID0EELAG" xlink:type="simple">39.9476°N, 23.9321°E</named-content></named-content>; <abbrev xmlns:xlink="http://www.w3.org/1999/xlink" content-type="institution" xlink:title="Národní muzeum, Praha, Czechia" id="ABBRID0EJLAG" xlink:type="simple">NMP</abbrev> P6M 42933). A few weathered shells were collected at the site as well, some showing even greater height-to-diameter ratio. Photo R. Coufal. Scale bar: 2 cm.</p></caption><graphic xmlns:xlink="http://www.w3.org/1999/xlink" xlink:href="zookeys-1249-093_article-143635__-g007.jpg" position="float" orientation="portrait" xlink:type="simple" id="oo_1396777.jpg"><uri content-type="original_file" xlink:type="simple">https://binary.pensoft.net/fig/1396777</uri></graphic></fig><fig id="F8" position="float" orientation="portrait"><object-id xmlns:xlink="http://www.w3.org/1999/xlink" content-type="doi" xlink:type="simple">10.3897/zookeys.1249.143635.figure8</object-id><object-id xmlns:xlink="http://www.w3.org/1999/xlink" content-type="arpha" xlink:type="simple">A53CB590-F82A-5539-9480-2DDC20E88D7D</object-id><label>Figure 8.</label><caption><p><tp:taxon-name><tp:taxon-name-part taxon-name-part-type="genus" reg="Helix">Helix</tp:taxon-name-part> (<tp:taxon-name-part taxon-name-part-type="subgenus" reg="Helix">Helix</tp:taxon-name-part>) <tp:taxon-name-part taxon-name-part-type="species" reg="pelagonesica">p.</tp:taxon-name-part> <tp:taxon-name-part taxon-name-part-type="subspecies" reg="pelagonesica">pelagonesica</tp:taxon-name-part></tp:taxon-name> from the tip of Sithonia (Greece, Central Macedonia, Toroni; <named-content xmlns:xlink="http://www.w3.org/1999/xlink" content-type="dwc:verbatimCoordinates" xlink:type="simple"><named-content content-type="geo-json" specific-use="{&#34;type&#34;:&#34;Point&#34;,&#34;coordinates&#34;:[23.932100,39.947600]}" id="NCID0EQMAG" xlink:type="simple">39.9476°N, 23.9321°E</named-content></named-content>; <abbrev xmlns:xlink="http://www.w3.org/1999/xlink" content-type="institution" xlink:title="Národní muzeum, Praha, Czechia" id="ABBRID0EVMAG" xlink:type="simple">NMP</abbrev> P6M 42933). Photo R. Coufal.</p></caption><graphic xmlns:xlink="http://www.w3.org/1999/xlink" xlink:href="zookeys-1249-093_article-143635__-g008.jpg" position="float" orientation="portrait" xlink:type="simple" id="oo_1396778.jpg"><uri content-type="original_file" xlink:type="simple">https://binary.pensoft.net/fig/1396778</uri></graphic></fig><fig id="F9" position="float" orientation="portrait"><object-id xmlns:xlink="http://www.w3.org/1999/xlink" content-type="doi" xlink:type="simple">10.3897/zookeys.1249.143635.figure9</object-id><object-id xmlns:xlink="http://www.w3.org/1999/xlink" content-type="arpha" xlink:type="simple">A0756373-0BAA-5711-B584-0F0B1C56A414</object-id><label>Figure 9.</label><caption><p>Genital system of <tp:taxon-name><tp:taxon-name-part taxon-name-part-type="genus" reg="Helix">Helix</tp:taxon-name-part> (<tp:taxon-name-part taxon-name-part-type="subgenus" reg="Helix">Helix</tp:taxon-name-part>) <tp:taxon-name-part taxon-name-part-type="species" reg="pelagonesica">p.</tp:taxon-name-part> <tp:taxon-name-part taxon-name-part-type="subspecies" reg="pelagonesica">pelagonesica</tp:taxon-name-part></tp:taxon-name> from the tip of Sithonia (Greece, Central Macedonia, Toroni; <named-content xmlns:xlink="http://www.w3.org/1999/xlink" content-type="dwc:verbatimCoordinates" xlink:type="simple"><named-content content-type="geo-json" specific-use="{&#34;type&#34;:&#34;Point&#34;,&#34;coordinates&#34;:[23.932100,39.947600]}" id="NCID0E3NAG" xlink:type="simple">39.9476°N, 23.9321°E</named-content></named-content>; <abbrev xmlns:xlink="http://www.w3.org/1999/xlink" content-type="institution" xlink:title="Národní muzeum, Praha, Czechia" id="ABBRID0EBOAG" xlink:type="simple">NMP</abbrev> P6M 42933). Abbreviations: ag = albumen gland; bc = bursa copulatrix; dpd = distal pedunculus; ds = dart sac; dv = diverticulum; fl = flagellum; go = genital opening (not visible); hd = hermaphroditic duct; mg = mucous glands; pn+dep = penis + distal epiphallus; pep = proximal epiphallus; ppd = proximal pedunculus; pr = penial retractor muscle; so = spermoviduct; vd = vas deferens.</p></caption><graphic xmlns:xlink="http://www.w3.org/1999/xlink" xlink:href="zookeys-1249-093_article-143635__-g009.jpg" position="float" orientation="portrait" xlink:type="simple" id="oo_1396779.jpg"><uri content-type="original_file" xlink:type="simple">https://binary.pensoft.net/fig/1396779</uri></graphic></fig><fig id="F10" position="float" orientation="portrait"><object-id xmlns:xlink="http://www.w3.org/1999/xlink" content-type="doi" xlink:type="simple">10.3897/zookeys.1249.143635.figure10</object-id><object-id xmlns:xlink="http://www.w3.org/1999/xlink" content-type="arpha" xlink:type="simple">9242721D-93D6-57FD-9A0B-146D80788795</object-id><label>Figure 10.</label><caption><p>Approximate distribution of <tp:taxon-name><tp:taxon-name-part taxon-name-part-type="genus" reg="Helix">Helix</tp:taxon-name-part> (<tp:taxon-name-part taxon-name-part-type="subgenus" reg="Helix">Helix</tp:taxon-name-part>) <tp:taxon-name-part taxon-name-part-type="species" reg="pelagonesica">p.</tp:taxon-name-part> <tp:taxon-name-part taxon-name-part-type="subspecies" reg="pelagonesica">pelagonesica</tp:taxon-name-part></tp:taxon-name>. Black dots denote populations sampled for molecular analyses. Isolate codes as in the phylogeny in Fig. <xref ref-type="fig" rid="F2">2</xref> are shown for reference and the position of the island of Kyra Panagia (= Pelagonisi), the type locality of <italic><tp:taxon-name><tp:taxon-name-part taxon-name-part-type="genus" reg="Helix">H.</tp:taxon-name-part><tp:taxon-name-part taxon-name-part-type="species" reg="pelagonesica">pelagonesica</tp:taxon-name-part></tp:taxon-name></italic>, is indicated.</p></caption><graphic xmlns:xlink="http://www.w3.org/1999/xlink" xlink:href="zookeys-1249-093_article-143635__-g010.jpg" position="float" orientation="portrait" xlink:type="simple" id="oo_1396780.jpg"><uri content-type="original_file" xlink:type="simple">https://binary.pensoft.net/fig/1396780</uri></graphic></fig></tp:treatment-sec><tp:treatment-sec><!--Section generated to contain objects referenced in tp:taxon-treatment.--><fig id="F4" position="float" orientation="portrait"><object-id xmlns:xlink="http://www.w3.org/1999/xlink" content-type="doi" xlink:type="simple">10.3897/zookeys.1249.143635.figure4</object-id><object-id xmlns:xlink="http://www.w3.org/1999/xlink" content-type="arpha" xlink:type="simple">DB6488DF-D8E9-518A-A834-E43DFB9FD6D4</object-id><label>Figure 4.</label><caption><p>Shells of typical <italic><tp:taxon-name><tp:taxon-name-part taxon-name-part-type="genus" reg="Helix">Helix</tp:taxon-name-part></tp:taxon-name> (<tp:taxon-name><tp:taxon-name-part taxon-name-part-type="genus" reg="Helix">Helix</tp:taxon-name-part></tp:taxon-name>) p. <tp:taxon-name><tp:taxon-name-part taxon-name-part-type="genus" reg="Helix"/><tp:taxon-name-part taxon-name-part-type="species" reg="pelagonesica">pelagonesica</tp:taxon-name-part></tp:taxon-name>.</italic> A. Greece, Central Macedonia, Pigi; <named-content xmlns:xlink="http://www.w3.org/1999/xlink" content-type="dwc:verbatimCoordinates" xlink:type="simple"><named-content content-type="geo-json" specific-use="{&#34;type&#34;:&#34;Point&#34;,&#34;coordinates&#34;:[22.486500,41.014800]}" id="NCID0E2TAE" xlink:type="simple">41.0148°N, 22.4865°E</named-content></named-content>; <abbrev xmlns:xlink="http://www.w3.org/1999/xlink" content-type="institution" xlink:title="Národní muzeum, Praha, Czechia" id="ABBRID0EAUAE" xlink:type="simple">NMP</abbrev> P6M 42928; B. Greece, Central Macedonia, Nikiti; <named-content xmlns:xlink="http://www.w3.org/1999/xlink" content-type="dwc:verbatimCoordinates" xlink:type="simple"><named-content content-type="geo-json" specific-use="{&#34;type&#34;:&#34;Point&#34;,&#34;coordinates&#34;:[23.697500,40.205800]}" id="NCID0EIUAE" xlink:type="simple">40.2058°N, 23.6975°E</named-content></named-content>; <abbrev xmlns:xlink="http://www.w3.org/1999/xlink" content-type="institution" xlink:title="Národní muzeum, Praha, Czechia" id="ABBRID0ENUAE" xlink:type="simple">NMP</abbrev> P6M 42932). Photo R. Coufal. Scale bar: 2 cm.</p></caption><graphic xmlns:xlink="http://www.w3.org/1999/xlink" xlink:href="zookeys-1249-093_article-143635__-g004.jpg" position="float" orientation="portrait" xlink:type="simple" id="oo_1396774.jpg"><uri content-type="original_file" xlink:type="simple">https://binary.pensoft.net/fig/1396774</uri></graphic></fig><fig id="F2" position="float" orientation="portrait"><object-id xmlns:xlink="http://www.w3.org/1999/xlink" content-type="doi" xlink:type="simple">10.3897/zookeys.1249.143635.figure2</object-id><object-id xmlns:xlink="http://www.w3.org/1999/xlink" content-type="arpha" xlink:type="simple">A0C37029-F798-5506-BD1F-681E59283232</object-id><label>Figure 2.</label><caption><p>Phylogenetic relationships of the newly analysed <italic><tp:taxon-name><tp:taxon-name-part taxon-name-part-type="genus" reg="Helix">Helix</tp:taxon-name-part></tp:taxon-name></italic> samples from Greece (in bold). Maximum likelihood tree based on concatenated mitochondrial nucleotide sequences of partial <italic><abbrev xmlns:xlink="http://www.w3.org/1999/xlink" xlink:title="cytochrome c oxidase subunit I" id="ABBRID0EHPAE" xlink:type="simple">cox1</abbrev></italic>, <italic><abbrev xmlns:xlink="http://www.w3.org/1999/xlink" xlink:title="16S rRNA" id="ABBRID0EMPAE" xlink:type="simple">rrnL</abbrev></italic>, and <italic><abbrev xmlns:xlink="http://www.w3.org/1999/xlink" xlink:title="12S rRNA" id="ABBRID0ERPAE" xlink:type="simple">rrnS</abbrev></italic> genes. Support values are bootstrap percentages from 500 pseudoreplicates. Branches with bootstrap support &lt;75% are dashed. The tree is rooted with <italic><tp:taxon-name><tp:taxon-name-part taxon-name-part-type="genus" reg="Maltzanella">Maltzanella</tp:taxon-name-part></tp:taxon-name></italic> Hesse, 1917; the outgroup is not shown.</p></caption><graphic xmlns:xlink="http://www.w3.org/1999/xlink" xlink:href="zookeys-1249-093_article-143635__-g002.jpg" position="float" orientation="portrait" xlink:type="simple" id="oo_1396772.jpg"><uri content-type="original_file" xlink:type="simple">https://binary.pensoft.net/fig/1396772</uri></graphic></fig><fig id="F1" position="float" orientation="portrait"><object-id xmlns:xlink="http://www.w3.org/1999/xlink" content-type="doi" xlink:type="simple">10.3897/zookeys.1249.143635.figure1</object-id><object-id xmlns:xlink="http://www.w3.org/1999/xlink" content-type="arpha" xlink:type="simple">76740CB2-7ECA-5420-9732-F70CD6844CB9</object-id><label>Figure 1.</label><caption><p>Scheme of the shell measurements taken on the shells of snails from the <italic><tp:taxon-name><tp:taxon-name-part taxon-name-part-type="genus" reg="Helix">Helix</tp:taxon-name-part><tp:taxon-name-part taxon-name-part-type="species" reg="pelagonesica">pelagonesica</tp:taxon-name-part></tp:taxon-name></italic> clade.</p></caption><graphic xmlns:xlink="http://www.w3.org/1999/xlink" xlink:href="zookeys-1249-093_article-143635__-g001.jpg" position="float" orientation="portrait" xlink:type="simple" id="oo_1396771.jpg"><uri content-type="original_file" xlink:type="simple">https://binary.pensoft.net/fig/1396771</uri></graphic></fig></tp:treatment-sec><ref-list><ref id="B64"><mixed-citation xmlns:xlink="http://www.w3.org/1999/xlink" xlink:type="simple"><person-group><name name-style="western"><surname>Neubert</surname><given-names>E</given-names></name></person-group> (<year>2014</year>) <article-title>Revision of <italic><tp:taxon-name><tp:taxon-name-part taxon-name-part-type="genus">Helix</tp:taxon-name-part></tp:taxon-name></italic> Linnaeus, 1758 in its eastern Mediterranean distribution area, and reassignment of <italic><tp:taxon-name><tp:taxon-name-part taxon-name-part-type="genus">Helix</tp:taxon-name-part><tp:taxon-name-part taxon-name-part-type="species">godetiana</tp:taxon-name-part></tp:taxon-name></italic> Kobelt, 1878 to <italic><tp:taxon-name><tp:taxon-name-part taxon-name-part-type="genus">Maltzanella</tp:taxon-name-part></tp:taxon-name></italic> Hesse, 1917 (<tp:taxon-name><tp:taxon-name-part taxon-name-part-type="class">Gastropoda</tp:taxon-name-part></tp:taxon-name>, <tp:taxon-name><tp:taxon-name-part taxon-name-part-type="infraclass">Pulmonata</tp:taxon-name-part></tp:taxon-name>, <tp:taxon-name><tp:taxon-name-part taxon-name-part-type="family">Helicidae</tp:taxon-name-part></tp:taxon-name>).</article-title><source>Contributions to Natural History</source><volume>26</volume>: <fpage>1</fpage>–<lpage>200</lpage>. <ext-link xlink:href="https://www.e-periodica.ch/digbib/view?pid=cnh-001:2014:0::253#255" ext-link-type="uri" xlink:type="simple">https://www.e-periodica.ch/digbib/view?pid=cnh-001%3A2014%3A0%3A%3A253#255</ext-link></mixed-citation></ref><ref id="B46"><mixed-citation xmlns:xlink="http://www.w3.org/1999/xlink" xlink:type="simple"><person-group><name name-style="western"><surname>Korábek</surname><given-names>O</given-names></name><name name-style="western"><surname>Juřičková</surname><given-names>L</given-names></name><name name-style="western"><surname>Petrusek</surname><given-names>A</given-names></name></person-group> (<year>2022</year>) Diversity of land snail tribe <tp:taxon-name><tp:taxon-name-part taxon-name-part-type="tribe">Helicini</tp:taxon-name-part></tp:taxon-name> (<tp:taxon-name><tp:taxon-name-part taxon-name-part-type="class">Gastropoda</tp:taxon-name-part></tp:taxon-name>: <tp:taxon-name><tp:taxon-name-part taxon-name-part-type="order">Stylommatophora</tp:taxon-name-part></tp:taxon-name>: <tp:taxon-name><tp:taxon-name-part taxon-name-part-type="family">Helicidae</tp:taxon-name-part></tp:taxon-name>): where do we stand after 20 years of sequencing mitochondrial markers? Diversity 14(1): 1–24. <ext-link xlink:href="10.3390/d14010024" ext-link-type="doi" xlink:type="simple">https://doi.org/10.3390/d14010024</ext-link></mixed-citation></ref><ref id="B12"><mixed-citation xmlns:xlink="http://www.w3.org/1999/xlink" xlink:type="simple"><person-group><name name-style="western"><surname>Christofides</surname><given-names>G</given-names></name><name name-style="western"><surname>Perugini</surname><given-names>D</given-names></name><name name-style="western"><surname>Koroneos</surname><given-names>A</given-names></name><name name-style="western"><surname>Soldatos</surname><given-names>T</given-names></name><name name-style="western"><surname>Poli</surname><given-names>G</given-names></name><name name-style="western"><surname>Eleftheriadis</surname><given-names>G</given-names></name><name name-style="western"><surname>Del Moro</surname><given-names>A</given-names></name><name name-style="western"><surname>Neiva</surname><given-names>AM</given-names></name></person-group> (<year>2007</year>) <article-title>Interplay between geochemistry and magma dynamics during magma interaction: An example from the Sithonia Plutonic Complex (NE Greece).</article-title><source>Lithos</source><volume>95</volume>(<issue>3–4</issue>): <fpage>243</fpage>–<lpage>266</lpage>. <ext-link xlink:href="10.1016/j.lithos.2006.07.015" ext-link-type="doi" xlink:type="simple">https://doi.org/10.1016/j.lithos.2006.07.015</ext-link></mixed-citation></ref></ref-list></tp:taxon-treatment>
