# Supplementary material for: ﻿A new distinctive lineage of Helix (Gastropoda, Stylommatophora, Helicidae), with a guide to Helix species from mainland Greece
Source: Zookeys. 2025 Aug 18;1249:93–135. doi: 10.3897/zookeys.1249.143635 (PMC12378413; doi:10.3897/zookeys.1249.143635)
Supplement: XML Treatment for Helix (Helix) pelagonesicathembones [file zookeys.1249.143635-treatment7.xml]

<!DOCTYPE tp:taxon-treatment
  PUBLIC "-//TaxonX//DTD Taxonomic Treatment Publishing DTD v0 20100105//EN" "tax-treatment-NSO.dtd">
<tp:taxon-treatment xmlns:tp="http://www.plazi.org/taxpub"><tp:treatment-meta><kwd-group><label>Taxon classification</label><kwd>
                <named-content content-type="kingdom">Animalia</named-content>
              </kwd><kwd>
                <named-content content-type="order">Stylommatophora</named-content>
              </kwd><kwd>
                <named-content content-type="family">Helicidae</named-content>
              </kwd></kwd-group><mixed-citation publication-type="journal"><person-group><name><surname>Korábek</surname><given-names>Ondřej</given-names></name><name><surname>Dolejš</surname><given-names>Petr</given-names></name><name><surname>Coufal</surname><given-names>Radovan</given-names></name><name><surname>Juřičková</surname><given-names>Lucie</given-names></name><name><surname>Kubíková</surname><given-names>Kateřina</given-names></name><name><surname>Hausdorf</surname><given-names>Bernhard</given-names></name></person-group><article-title>﻿A new distinctive lineage of <italic><tp:taxon-name><tp:taxon-name-part taxon-name-part-type="genus" reg="Helix">Helix</tp:taxon-name-part></tp:taxon-name></italic> (<tp:taxon-name><tp:taxon-name-part taxon-name-part-type="class">Gastropoda</tp:taxon-name-part></tp:taxon-name>, <tp:taxon-name><tp:taxon-name-part taxon-name-part-type="order">Stylommatophora</tp:taxon-name-part></tp:taxon-name>, <tp:taxon-name><tp:taxon-name-part taxon-name-part-type="family">Helicidae</tp:taxon-name-part></tp:taxon-name>), with a guide to <italic><tp:taxon-name><tp:taxon-name-part taxon-name-part-type="genus" reg="Helix">Helix</tp:taxon-name-part></tp:taxon-name></italic> species from mainland Greece</article-title><source>Zookeys</source><day>18</day><month>08</month><year>2025</year><volume>1249</volume><fpage>93</fpage><lpage>135</lpage><pub-id pub-id-type="doi">10.3897/zookeys.1249.143635</pub-id></mixed-citation></tp:treatment-meta><tp:nomenclature><label>﻿</label><tp:taxon-name><object-id xmlns:xlink="http://www.w3.org/1999/xlink" content-type="arpha" xlink:type="simple">4B4C8C92-A925-5699-BF32-CDACC2C95420</object-id><tp:taxon-name-part taxon-name-part-type="genus" reg="Helix">Helix</tp:taxon-name-part> (<tp:taxon-name-part taxon-name-part-type="subgenus" reg="Helix">Helix</tp:taxon-name-part>) <tp:taxon-name-part taxon-name-part-type="species" reg="pelagonesica">pelagonesica</tp:taxon-name-part><tp:taxon-name-part taxon-name-part-type="subspecies" reg="thembones">thembones</tp:taxon-name-part><object-id xmlns:xlink="http://www.w3.org/1999/xlink" content-type="zoobank" xlink:type="simple">https://zoobank.org/0CEEF1A3-6DF5-4961-91C2-34A49415CC19</object-id></tp:taxon-name><tp:taxon-authority>Korábek, Juřičková &amp; Hausdorf</tp:taxon-authority><tp:taxon-status xmlns:xlink="http://www.w3.org/1999/xlink" xlink:type="simple">subsp. nov.</tp:taxon-status><xref ref-type="fig" rid="F11">Figs 11</xref><xref ref-type="fig" rid="F12">, 12</xref><xref ref-type="fig" rid="F13">, 13</xref></tp:nomenclature><tp:treatment-sec sec-type="type material" id="SECID0EURAG"><title>Type material.</title><p><bold><italic>Holotype</italic></bold>: (Fig. <xref ref-type="fig" rid="F11">11A</xref>) Greece • diameter 36 mm, height 37 mm; Thessaly, Morfovouni, hill on the NW outskirts of the village; <named-content xmlns:xlink="http://www.w3.org/1999/xlink" content-type="dwc:verbatimCoordinates" xlink:type="simple"><named-content content-type="geo-json" specific-use="{&#34;type&#34;:&#34;Point&#34;,&#34;coordinates&#34;:[21.746800,39.357400]}" id="NCID0EGSAG" xlink:type="simple">39.3574°N, 21.7468°E</named-content></named-content>; 15 Apr. 2023; O. Korábek et al. leg.; <abbrev xmlns:xlink="http://www.w3.org/1999/xlink" content-type="institution" xlink:title="Národní muzeum, Praha, Czechia" id="ABBRID0ELSAG" xlink:type="simple">NMP</abbrev> P6M 44038. The type locality is a northern side of the top of a small hill at the northwestern margin of Morfovouni (Μορφοβούνι; formerly Βουνέσι), Karditsa regional unit, Thessaly (Θεσσαλία). <bold><italic>Paratypes</italic></bold>: Greece • 15 shells, 9 bodies in ethanol; Thessaly, Morfovouni, hill on the NW outskirts of the village; <named-content xmlns:xlink="http://www.w3.org/1999/xlink" content-type="dwc:verbatimCoordinates" xlink:type="simple"><named-content content-type="geo-json" specific-use="{&#34;type&#34;:&#34;Point&#34;,&#34;coordinates&#34;:[21.746800,39.357400]}" id="NCID0EWSAG" xlink:type="simple">39.3574°N, 21.7468°E</named-content></named-content>; 15 Apr. 2023; O. Korábek et al. leg.; <abbrev xmlns:xlink="http://www.w3.org/1999/xlink" content-type="institution" xlink:title="Národní muzeum, Praha, Czechia" id="ABBRID0E2SAG" xlink:type="simple">NMP</abbrev> P6M 42943 • 2 shells; Morfovouni, hill on the NW outskirts of the village; <named-content xmlns:xlink="http://www.w3.org/1999/xlink" content-type="dwc:verbatimCoordinates" xlink:type="simple"><named-content content-type="geo-json" specific-use="{&#34;type&#34;:&#34;Point&#34;,&#34;coordinates&#34;:[21.746800,39.357400]}" id="NCID0EDTAG" xlink:type="simple">39.3574°N, 21.7468°E</named-content></named-content>; 15 Apr. 2023; O. Korábek et al. leg.; <named-content xmlns:xlink="http://www.w3.org/1999/xlink" content-type="dwc:institutional_code" xlink:title="Zoological Museum Hamburg, Germany" xlink:href="http://grbio.org/institution/zoologisches-museum-hamburg" xlink:type="simple">ZMH</named-content> 141525 • 12 shells; south of Mouzaki, by a road to Porti; <named-content xmlns:xlink="http://www.w3.org/1999/xlink" content-type="dwc:verbatimCoordinates" xlink:type="simple"><named-content content-type="geo-json" specific-use="{&#34;type&#34;:&#34;Point&#34;,&#34;coordinates&#34;:[21.664200,39.413500]}" id="NCID0EQTAG" xlink:type="simple">39.4135°N, 21.6642°E</named-content></named-content>; 15 Apr. 2023; O. Korábek et al. leg.; <abbrev xmlns:xlink="http://www.w3.org/1999/xlink" content-type="institution" xlink:title="Národní muzeum, Praha, Czechia" id="ABBRID0EVTAG" xlink:type="simple">NMP</abbrev> P6M 42942 • 6 shells; between Morfovouni and Ellinopyrgos, slope above a forest road; <named-content xmlns:xlink="http://www.w3.org/1999/xlink" content-type="dwc:verbatimCoordinates" xlink:type="simple"><named-content content-type="geo-json" specific-use="{&#34;type&#34;:&#34;Point&#34;,&#34;coordinates&#34;:[21.731800,39.374700]}" id="NCID0E4TAG" xlink:type="simple">39.3747°N, 21.7318°E</named-content></named-content>; 16 Apr. 2023; O. Korábek et al. leg.; <abbrev xmlns:xlink="http://www.w3.org/1999/xlink" content-type="institution" xlink:title="Národní muzeum, Praha, Czechia" id="ABBRID0ECUAG" xlink:type="simple">NMP</abbrev> P6M 42944 • 1 shell; rocks northwest of Morfovouni; 18 Jun.1985; B. Hausdorf leg.; <named-content xmlns:xlink="http://www.w3.org/1999/xlink" content-type="dwc:institutional_code" xlink:title="Zoological Museum Hamburg, Germany" xlink:href="http://grbio.org/institution/zoologisches-museum-hamburg" xlink:type="simple">ZMH</named-content> 137861 • 1 shell; Morfovouni, crystallic rocks; 18 May 1995; P. Subai leg.; <named-content xmlns:xlink="http://www.w3.org/1999/xlink" content-type="dwc:institutional_code" xlink:title="Naturhistorisches Museum der Burgergemeinde Bern, Switzerland" xlink:href="http://grbio.org/institution/naturhistorisches-museum-der-burgergemeinde-bern" xlink:type="simple">NMBE</named-content> 524759 • 3 shells; Morfovouni, northern fringes, limestone rocks; 12 May 1997; P. Subai &amp; M. Szekeres leg.; <named-content xmlns:xlink="http://www.w3.org/1999/xlink" content-type="dwc:institutional_code" xlink:title="Naturhistorisches Museum der Burgergemeinde Bern, Switzerland" xlink:href="http://grbio.org/institution/naturhistorisches-museum-der-burgergemeinde-bern" xlink:type="simple">NMBE</named-content> 524756 • 1 complete individual in alcohol; Morfovouni, northern fringes, east-oriented limestone rocks; <named-content xmlns:xlink="http://www.w3.org/1999/xlink" content-type="dwc:verbatimCoordinates" xlink:type="simple"><named-content content-type="geo-json" specific-use="{&#34;type&#34;:&#34;Point&#34;,&#34;coordinates&#34;:[21.746400,39.356700]}" id="NCID0EZUAG" xlink:type="simple">39.3567°N, 21.7464°E</named-content></named-content>; 23 Apr. 2003; P. Subai leg.; <named-content xmlns:xlink="http://www.w3.org/1999/xlink" content-type="dwc:institutional_code" xlink:title="Naturhistorisches Museum der Burgergemeinde Bern, Switzerland" xlink:href="http://grbio.org/institution/naturhistorisches-museum-der-burgergemeinde-bern" xlink:type="simple">NMBE</named-content> 524760 • 1 shell; Mouzaki, rocks 1.5 km towards Kryonéri; 19 Jun. 1985; B. Hausdorf leg.; <named-content xmlns:xlink="http://www.w3.org/1999/xlink" content-type="dwc:institutional_code" xlink:title="Zoological Museum Hamburg, Germany" xlink:href="http://grbio.org/institution/zoologisches-museum-hamburg" xlink:type="simple">ZMH</named-content> 137863 • 1 shell; 800 south of Mouzaki, junction to Porti; <named-content xmlns:xlink="http://www.w3.org/1999/xlink" content-type="dwc:verbatimCoordinates" xlink:type="simple"><named-content content-type="geo-json" specific-use="{&#34;type&#34;:&#34;Point&#34;,&#34;coordinates&#34;:[21.665900,39.415300]}" id="NCID0ELVAG" xlink:type="simple">39.4153°N 21.6659°E</named-content></named-content>; 10 Apr. 1988; P. Subai leg.; <named-content xmlns:xlink="http://www.w3.org/1999/xlink" content-type="dwc:institutional_code" xlink:title="Naturhistorisches Museum der Burgergemeinde Bern, Switzerland" xlink:href="http://grbio.org/institution/naturhistorisches-museum-der-burgergemeinde-bern" xlink:type="simple">NMBE</named-content> 524757 • 1 shell; 1.6 km south of Mouzaki, junction to Porti; <named-content xmlns:xlink="http://www.w3.org/1999/xlink" content-type="dwc:verbatimCoordinates" xlink:type="simple"><named-content content-type="geo-json" specific-use="{&#34;type&#34;:&#34;Point&#34;,&#34;coordinates&#34;:[21.663000,39.411300]}" id="NCID0EYVAG" xlink:type="simple">39.4113°N 21.6630°E</named-content></named-content>; 23 Apr. 2003; P. Subai leg.; <named-content xmlns:xlink="http://www.w3.org/1999/xlink" content-type="dwc:institutional_code" xlink:title="Naturhistorisches Museum der Burgergemeinde Bern, Switzerland" xlink:href="http://grbio.org/institution/naturhistorisches-museum-der-burgergemeinde-bern" xlink:type="simple">NMBE</named-content> 524746 • 1 shell; Elati, 7.3 km in direction to Pertouli and 2.9 km east on field road, coniferous forest, on limestone rocks; <named-content xmlns:xlink="http://www.w3.org/1999/xlink" content-type="dwc:verbatimCoordinates" xlink:type="simple"><named-content content-type="geo-json" specific-use="{&#34;type&#34;:&#34;Point&#34;,&#34;coordinates&#34;:[21.517900,39.571000]}" id="NCID0EFWAG" xlink:type="simple">39.5710°N, 21.5179°E</named-content></named-content>; 23 Jul. 1990; P. Subai leg.; <named-content xmlns:xlink="http://www.w3.org/1999/xlink" content-type="dwc:institutional_code" xlink:title="Naturhistorisches Museum der Burgergemeinde Bern, Switzerland" xlink:href="http://grbio.org/institution/naturhistorisches-museum-der-burgergemeinde-bern" xlink:type="simple">NMBE</named-content> 524754 • 1 shell; Elati, 7.3 km in direction to Pertouli and 2.9 km east on field road, coniferous forest, on limestone rocks; <named-content xmlns:xlink="http://www.w3.org/1999/xlink" content-type="dwc:verbatimCoordinates" xlink:type="simple"><named-content content-type="geo-json" specific-use="{&#34;type&#34;:&#34;Point&#34;,&#34;coordinates&#34;:[21.517900,39.571000]}" id="NCID0ESWAG" xlink:type="simple">39.5710°N, 21.5179°E</named-content></named-content>; 17 May 1991; P. Subai leg.; <named-content xmlns:xlink="http://www.w3.org/1999/xlink" content-type="dwc:institutional_code" xlink:title="Naturhistorisches Museum der Burgergemeinde Bern, Switzerland" xlink:href="http://grbio.org/institution/naturhistorisches-museum-der-burgergemeinde-bern" xlink:type="simple">NMBE</named-content> 524755 • 1 shell; Elati, 7.3 km in direction to Pertouli and 2.9 km east on field road, coniferous forest, on limestone rocks; <named-content xmlns:xlink="http://www.w3.org/1999/xlink" content-type="dwc:verbatimCoordinates" xlink:type="simple"><named-content content-type="geo-json" specific-use="{&#34;type&#34;:&#34;Point&#34;,&#34;coordinates&#34;:[21.517900,39.571000]}" id="NCID0E6WAG" xlink:type="simple">39.5710°N, 21.5179°E</named-content></named-content>; 16 May 1995; P. Subai leg.; <named-content xmlns:xlink="http://www.w3.org/1999/xlink" content-type="dwc:institutional_code" xlink:title="Naturhistorisches Museum der Burgergemeinde Bern, Switzerland" xlink:href="http://grbio.org/institution/naturhistorisches-museum-der-burgergemeinde-bern" xlink:type="simple">NMBE</named-content> 524754.</p><fig id="F11" position="float" orientation="portrait"><object-id xmlns:xlink="http://www.w3.org/1999/xlink" content-type="doi" xlink:type="simple">10.3897/zookeys.1249.143635.figure11</object-id><object-id xmlns:xlink="http://www.w3.org/1999/xlink" content-type="arpha" xlink:type="simple">2F19B03C-5BD8-516B-BEE1-1276662D9B3A</object-id><label>Figure 11.</label><caption><p>Shells of <italic><tp:taxon-name><tp:taxon-name-part taxon-name-part-type="genus" reg="Helix">Helix</tp:taxon-name-part> (<tp:taxon-name-part taxon-name-part-type="subgenus" reg="Helix">Helix</tp:taxon-name-part>) <tp:taxon-name-part taxon-name-part-type="species" reg="pelagonesica">pelagonesica</tp:taxon-name-part> <tp:taxon-name-part taxon-name-part-type="subspecies" reg="thembones">thembones</tp:taxon-name-part></tp:taxon-name></italic>. A. Holotype; Greece, Thessaly, Morfovouni; <named-content xmlns:xlink="http://www.w3.org/1999/xlink" content-type="dwc:verbatimCoordinates" xlink:type="simple"><named-content content-type="geo-json" specific-use="{&#34;type&#34;:&#34;Point&#34;,&#34;coordinates&#34;:[21.746800,39.357400]}" id="NCID0EUYAG" xlink:type="simple">39.3574°N, 21.7468°E</named-content></named-content>; <abbrev xmlns:xlink="http://www.w3.org/1999/xlink" content-type="institution" xlink:title="Národní muzeum, Praha, Czechia" id="ABBRID0EZYAG" xlink:type="simple">NMP</abbrev> P6M 44038; B. Greece, Thessaly, Mouzaki; <named-content xmlns:xlink="http://www.w3.org/1999/xlink" content-type="dwc:verbatimCoordinates" xlink:type="simple"><named-content content-type="geo-json" specific-use="{&#34;type&#34;:&#34;Point&#34;,&#34;coordinates&#34;:[21.664200,39.413500]}" id="NCID0EBZAG" xlink:type="simple">39.4135°N, 21.6642°E</named-content></named-content>; <abbrev xmlns:xlink="http://www.w3.org/1999/xlink" content-type="institution" xlink:title="Národní muzeum, Praha, Czechia" id="ABBRID0EGZAG" xlink:type="simple">NMP</abbrev> P6M 42942; C. Greece, Thessaly, between Morfovouni and Ellinopyrgos; <named-content xmlns:xlink="http://www.w3.org/1999/xlink" content-type="dwc:verbatimCoordinates" xlink:type="simple"><named-content content-type="geo-json" specific-use="{&#34;type&#34;:&#34;Point&#34;,&#34;coordinates&#34;:[21.731800,39.374700]}" id="NCID0EOZAG" xlink:type="simple">39.3747°N, 21.7318°E</named-content></named-content>; <abbrev xmlns:xlink="http://www.w3.org/1999/xlink" content-type="institution" xlink:title="Národní muzeum, Praha, Czechia" id="ABBRID0ETZAG" xlink:type="simple">NMP</abbrev> P6M 42944. Photo R. Coufal. Scale bar: 2 cm.</p></caption><graphic xmlns:xlink="http://www.w3.org/1999/xlink" xlink:href="zookeys-1249-093_article-143635__-g011.jpg" position="float" orientation="portrait" xlink:type="simple" id="oo_1396781.jpg"><uri content-type="original_file" xlink:type="simple">https://binary.pensoft.net/fig/1396781</uri></graphic></fig></tp:treatment-sec><tp:treatment-sec sec-type="diagnosis" id="SECID0E4ZAG"><title>Diagnosis.</title><p><italic><tp:taxon-name><tp:taxon-name-part taxon-name-part-type="genus" reg="Helix">Helix</tp:taxon-name-part><tp:taxon-name-part taxon-name-part-type="species" reg="pelagonesica">pelagonesica</tp:taxon-name-part><tp:taxon-name-part taxon-name-part-type="subspecies" reg="thembones">thembones</tp:taxon-name-part></tp:taxon-name></italic> differs from <italic><tp:taxon-name><tp:taxon-name-part taxon-name-part-type="genus" reg="Helix">H.</tp:taxon-name-part><tp:taxon-name-part taxon-name-part-type="species" reg="pelagonesica">p.</tp:taxon-name-part><tp:taxon-name-part taxon-name-part-type="subspecies" reg="pelagonesica">pelagonesica</tp:taxon-name-part></tp:taxon-name></italic> in the pale brownish shell with inconspicuous bands and paler apertural margins. <italic><tp:taxon-name><tp:taxon-name-part taxon-name-part-type="genus" reg="Helix">Helix</tp:taxon-name-part><tp:taxon-name-part taxon-name-part-type="species" reg="pelagonesica">pelagonesica</tp:taxon-name-part><tp:taxon-name-part taxon-name-part-type="subspecies" reg="thembones">thembones</tp:taxon-name-part></tp:taxon-name></italic> has globular shells, whereas most populations of <italic><tp:taxon-name><tp:taxon-name-part taxon-name-part-type="genus" reg="Helix">H.</tp:taxon-name-part><tp:taxon-name-part taxon-name-part-type="species" reg="pelagonesica">p.</tp:taxon-name-part><tp:taxon-name-part taxon-name-part-type="subspecies" reg="pelagonesica">pelagonesica</tp:taxon-name-part></tp:taxon-name></italic> have more conical shells with a relatively smaller aperture.</p><fig id="F12" position="float" orientation="portrait"><object-id xmlns:xlink="http://www.w3.org/1999/xlink" content-type="doi" xlink:type="simple">10.3897/zookeys.1249.143635.figure12</object-id><object-id xmlns:xlink="http://www.w3.org/1999/xlink" content-type="arpha" xlink:type="simple">5F2CB572-6FD3-5F7E-A6CE-5977D06C6CF6</object-id><label>Figure 12.</label><caption><p><tp:taxon-name><tp:taxon-name-part taxon-name-part-type="genus" reg="Helix">Helix</tp:taxon-name-part> (<tp:taxon-name-part taxon-name-part-type="subgenus" reg="Helix">Helix</tp:taxon-name-part>) <tp:taxon-name-part taxon-name-part-type="species" reg="pelagonesica">pelagonesica</tp:taxon-name-part> <tp:taxon-name-part taxon-name-part-type="subspecies" reg="thembones">thembones</tp:taxon-name-part></tp:taxon-name> (Greece, Thessaly, Morfovouni; <named-content xmlns:xlink="http://www.w3.org/1999/xlink" content-type="dwc:verbatimCoordinates" xlink:type="simple"><named-content content-type="geo-json" specific-use="{&#34;type&#34;:&#34;Point&#34;,&#34;coordinates&#34;:[21.746800,39.357400]}" id="NCID0E33AG" xlink:type="simple">39.3574°N, 21.7468°E</named-content></named-content>). Photo R. Coufal.</p></caption><graphic xmlns:xlink="http://www.w3.org/1999/xlink" xlink:href="zookeys-1249-093_article-143635__-g012.jpg" position="float" orientation="portrait" xlink:type="simple" id="oo_1396782.jpg"><uri content-type="original_file" xlink:type="simple">https://binary.pensoft.net/fig/1396782</uri></graphic></fig></tp:treatment-sec><tp:treatment-sec sec-type="description" id="SECID0EG4AG"><title>Description.</title><p>Middle-sized globular shell (diameter 32–42 mm, height 33–43 mm) resembling in shape <italic><tp:taxon-name><tp:taxon-name-part taxon-name-part-type="genus" reg="Helix">Helix</tp:taxon-name-part><tp:taxon-name-part taxon-name-part-type="species" reg="pomatia">pomatia</tp:taxon-name-part></tp:taxon-name></italic>; no umbilicus; protoconch large (~5–6 mm in diameter at 1 whorl); aperture semicircular; aperture margins and especially columella may be darker than the rest of the shell, with columella often meat-coloured to brown; shell surface relatively smooth, with only fine irregular riblets, pale brownish, sometimes with pinkish hue when alive; bands are inconspicuous, not much darker than the background, but present (2+3 and 4, sometimes weakly also 5, positioned close to the shell axis); apertural margins straight, slightly reflected only towards columella; animal pale brown to greyish brown, mantle margins pale.</p><p>Genital system (Fig. <xref ref-type="fig" rid="F13">13</xref>) with proximal epiphallus (sensu <xref ref-type="bibr" rid="B37">Korábek and Hausdorf 2023</xref>) much shorter than distal epiphallus and penis combined (4–5 vs 12–15 mm); flagellum well-developed (38–49 mm), mucous gland with many branches and of similar length as or longer than the dart sac; distal pedunculus of bursa copulatrix considerably thicker than the proximal part and leading to a well-developed diverticulum; diverticulum shorter than the proximal pedunculus (12–17 vs 21–32 mm), thick and flattened, narrowing towards tip (heavily swollen in the individual with a spermatophore in the pedunculus); distal genitalia (penis, epiphallus, vagina, the distal-most pedunculus) white.</p><fig id="F13" position="float" orientation="portrait"><object-id xmlns:xlink="http://www.w3.org/1999/xlink" content-type="doi" xlink:type="simple">10.3897/zookeys.1249.143635.figure13</object-id><object-id xmlns:xlink="http://www.w3.org/1999/xlink" content-type="arpha" xlink:type="simple">B6A4DDAE-146F-5D99-AEAB-B9A6C6A2536C</object-id><label>Figure 13.</label><caption><p>Genital system of <tp:taxon-name><tp:taxon-name-part taxon-name-part-type="genus" reg="Helix">Helix</tp:taxon-name-part> (<tp:taxon-name-part taxon-name-part-type="subgenus" reg="Helix">Helix</tp:taxon-name-part>) <tp:taxon-name-part taxon-name-part-type="species" reg="pelagonesica">pelagonesica</tp:taxon-name-part> <tp:taxon-name-part taxon-name-part-type="subspecies" reg="thembones">thembones</tp:taxon-name-part></tp:taxon-name> (paratype; Greece, Thessaly, Morfovouni; <named-content xmlns:xlink="http://www.w3.org/1999/xlink" content-type="dwc:verbatimCoordinates" xlink:type="simple"><named-content content-type="geo-json" specific-use="{&#34;type&#34;:&#34;Point&#34;,&#34;coordinates&#34;:[21.746800,39.357400]}" id="NCID0E55AG" xlink:type="simple">39.3574°N, 21.7468°E</named-content></named-content>; <abbrev xmlns:xlink="http://www.w3.org/1999/xlink" content-type="institution" xlink:title="Národní muzeum, Praha, Czechia" id="ABBRID0ED6AG" xlink:type="simple">NMP</abbrev> P6M 42943). Abbreviations: ag = albumen gland; bc = bursa copulatrix; dpd = distal pedunculus; ds = dart sac; dv = diverticulum; fl = flagellum; go = genital opening (not visible); hd = hermaphroditic duct; mg = mucous glands; pn+dep = penis + distal epiphallus; pep = proximal epiphallus; ppd = proximal pedunculus; pr = penial retractor muscle; so = spermoviduct; vd = vas deferens.</p></caption><graphic xmlns:xlink="http://www.w3.org/1999/xlink" xlink:href="zookeys-1249-093_article-143635__-g013.jpg" position="float" orientation="portrait" xlink:type="simple" id="oo_1396783.jpg"><uri content-type="original_file" xlink:type="simple">https://binary.pensoft.net/fig/1396783</uri></graphic></fig></tp:treatment-sec><tp:treatment-sec sec-type="etymology" id="SECID0EN6AG"><title>Etymology.</title><p>Named after the opening track of the Alice in Chains’ 1992 album “Dirt” as a little reminder to all in power that they are also “gonna end up a big ol’ pile of them bones”. Noun in apposition.</p></tp:treatment-sec><tp:treatment-sec sec-type="distribution" id="SECID0ES6AG"><title>Distribution.</title><p>The species was found on the band of hills that directly adjoin the Plain of Thessaly from the west (Fig. <xref ref-type="fig" rid="F14">14</xref>). The southern-most known locality is Morfovouni, the northernmost is ca 7 km north of Elati, so the known range extent is only slightly more than 30 km.</p><fig id="F14" position="float" orientation="portrait"><object-id xmlns:xlink="http://www.w3.org/1999/xlink" content-type="doi" xlink:type="simple">10.3897/zookeys.1249.143635.figure14</object-id><object-id xmlns:xlink="http://www.w3.org/1999/xlink" content-type="arpha" xlink:type="simple">360C6123-56B3-59D8-90EA-E4C714FA72E1</object-id><label>Figure 14.</label><caption><p>Approximate distribution of <tp:taxon-name><tp:taxon-name-part taxon-name-part-type="genus" reg="Helix">Helix</tp:taxon-name-part> (<tp:taxon-name-part taxon-name-part-type="subgenus" reg="Helix">Helix</tp:taxon-name-part>) <tp:taxon-name-part taxon-name-part-type="species" reg="pelagonesica">pelagonesica</tp:taxon-name-part> <tp:taxon-name-part taxon-name-part-type="subspecies" reg="thembones">thembones</tp:taxon-name-part></tp:taxon-name>. Black dots denote populations sampled for molecular analyses.</p></caption><graphic xmlns:xlink="http://www.w3.org/1999/xlink" xlink:href="zookeys-1249-093_article-143635__-g014.jpg" position="float" orientation="portrait" xlink:type="simple" id="oo_1396784.jpg"><uri content-type="original_file" xlink:type="simple">https://binary.pensoft.net/fig/1396784</uri></graphic></fig></tp:treatment-sec><tp:treatment-sec sec-type="ecology" id="SECID0E2ABG"><title>Ecology.</title><p>At the type locality, the greatest concentration of individuals was in an area overgrown by <italic><tp:taxon-name><tp:taxon-name-part taxon-name-part-type="genus" reg="Phlomis">Phlomis</tp:taxon-name-part><tp:taxon-name-part taxon-name-part-type="species" reg="fruticosa">fruticosa</tp:taxon-name-part></tp:taxon-name></italic> L. (Fig. <xref ref-type="fig" rid="F15">15</xref>). The same plant dominated vegetation in a small clearing in an oak forest northwest of Morfovouni, where we also found the species. The biology of the subspecies has not been studied. A spermatophore found in the bursa pedunculus of one of the dissected individuals indicates that mating takes place (at least partially) in April.</p><fig id="F15" position="float" orientation="portrait"><object-id xmlns:xlink="http://www.w3.org/1999/xlink" content-type="doi" xlink:type="simple">10.3897/zookeys.1249.143635.figure15</object-id><object-id xmlns:xlink="http://www.w3.org/1999/xlink" content-type="arpha" xlink:type="simple">F9E63456-E7DC-5E84-9364-531CA65A56ED</object-id><label>Figure 15.</label><caption><p>Limestone hill in Morfovouni, the type locality of <tp:taxon-name><tp:taxon-name-part taxon-name-part-type="genus" reg="Helix">Helix</tp:taxon-name-part> (<tp:taxon-name-part taxon-name-part-type="subgenus" reg="Helix">Helix</tp:taxon-name-part>) <tp:taxon-name-part taxon-name-part-type="species" reg="pelagonesica">pelagonesica</tp:taxon-name-part> <tp:taxon-name-part taxon-name-part-type="subspecies" reg="thembones">thembones</tp:taxon-name-part></tp:taxon-name> (Greece, Thessaly; 39.3574˚N 21.7468˚E; 15.4.2023). Photo R. Coufal.</p></caption><graphic xmlns:xlink="http://www.w3.org/1999/xlink" xlink:href="zookeys-1249-093_article-143635__-g015.jpg" position="float" orientation="portrait" xlink:type="simple" id="oo_1396785.jpg"><uri content-type="original_file" xlink:type="simple">https://binary.pensoft.net/fig/1396785</uri></graphic></fig></tp:treatment-sec><tp:treatment-sec sec-type="remarks" id="SECID0EPCBG"><title>Remarks.</title><p>The majority of the <italic><tp:taxon-name><tp:taxon-name-part taxon-name-part-type="genus" reg="Helix">Helix</tp:taxon-name-part><tp:taxon-name-part taxon-name-part-type="species" reg="pelagonesica">pelagonesica</tp:taxon-name-part></tp:taxon-name></italic> populations differ in a conical shell shape from the plesiomorphic more globular shell shape in <italic><tp:taxon-name><tp:taxon-name-part taxon-name-part-type="genus" reg="Helix">Helix</tp:taxon-name-part></tp:taxon-name></italic>. This conical shell shape characterises not only the populations in the contiguous main range of the species in Greek Macedonia and North Macedonia, for which the name <italic><tp:taxon-name><tp:taxon-name-part taxon-name-part-type="genus" reg="Helix">Helix</tp:taxon-name-part><tp:taxon-name-part taxon-name-part-type="species" reg="pelagonesica">pelagonesica</tp:taxon-name-part><tp:taxon-name-part taxon-name-part-type="subspecies" reg="vardarica">vardarica</tp:taxon-name-part></tp:taxon-name></italic> Knipper, 1939 has been proposed, but also isolates of the species in Thessalia, for which the name <italic><tp:taxon-name><tp:taxon-name-part taxon-name-part-type="genus" reg="Helix">Helix</tp:taxon-name-part><tp:taxon-name-part taxon-name-part-type="species" reg="volensis">volensis</tp:taxon-name-part></tp:taxon-name></italic> Kobelt, 1906 was proposed, and the population from the island Kyra Panagia (= Pelagonisi) in the Northern Sporades, for which the species name was originally proposed. The populations with conical shell shape are monophyletic in the mitochondrial tree (Fig. <xref ref-type="fig" rid="F2">2</xref>). They are hardly differentiated. Therefore, the names given to these populations were synonymised (<xref ref-type="bibr" rid="B64">Neubert 2014</xref>). In contrast, there are populations from the surroundings of Morfovouni in western Thessaly and from the tip of Sithonia, the middle “finger” of the Chalkidiki peninsula in Macedonia, which differ from other populations of <italic><tp:taxon-name><tp:taxon-name-part taxon-name-part-type="genus" reg="Helix">Helix</tp:taxon-name-part><tp:taxon-name-part taxon-name-part-type="species" reg="pelagonesica">pelagonesica</tp:taxon-name-part></tp:taxon-name></italic> so strongly in a globular shell shape that <xref ref-type="bibr" rid="B64">Neubert (2014)</xref> misidentified them as <italic><tp:taxon-name><tp:taxon-name-part taxon-name-part-type="genus" reg="Helix">H.</tp:taxon-name-part><tp:taxon-name-part taxon-name-part-type="species" reg="schlaeflii">schlaeflii</tp:taxon-name-part></tp:taxon-name></italic>. It turned out that these globular populations are not related to <italic><tp:taxon-name><tp:taxon-name-part taxon-name-part-type="genus" reg="Helix">H.</tp:taxon-name-part><tp:taxon-name-part taxon-name-part-type="species" reg="schlaeflii">schlaeflii</tp:taxon-name-part></tp:taxon-name></italic> (Fig. <xref ref-type="fig" rid="F2">2</xref>) but are the next relatives of <italic><tp:taxon-name><tp:taxon-name-part taxon-name-part-type="genus" reg="Helix">H.</tp:taxon-name-part><tp:taxon-name-part taxon-name-part-type="species" reg="pelagonesica">pelagonesica</tp:taxon-name-part></tp:taxon-name></italic>. They were obviously isolated from the main lineage of <italic><tp:taxon-name><tp:taxon-name-part taxon-name-part-type="genus" reg="Helix">H.</tp:taxon-name-part><tp:taxon-name-part taxon-name-part-type="species" reg="pelagonesica">p.</tp:taxon-name-part><tp:taxon-name-part taxon-name-part-type="subspecies" reg="pelagonesica">pelagonesica</tp:taxon-name-part></tp:taxon-name></italic> before its shell became conical. However, the globular populations had different fates. There is probably no gene flow between the populations in the isolate in western Thessaly and those in the main range of the species because of the large geographic distance. This is supported by the distinctive pale shell of these populations (compare Figs <xref ref-type="fig" rid="F4">4</xref>, <xref ref-type="fig" rid="F5">5</xref> to Figs <xref ref-type="fig" rid="F11">11</xref>, <xref ref-type="fig" rid="F12">12</xref>). Therefore, we suggest separating the populations from western Thessaly as a distinct subspecies <italic><tp:taxon-name><tp:taxon-name-part taxon-name-part-type="genus" reg="Helix">Helix</tp:taxon-name-part><tp:taxon-name-part taxon-name-part-type="species" reg="pelagonesica">pelagonesica</tp:taxon-name-part><tp:taxon-name-part taxon-name-part-type="subspecies" reg="thembones">thembones</tp:taxon-name-part></tp:taxon-name></italic> from the other populations of <italic><tp:taxon-name><tp:taxon-name-part taxon-name-part-type="genus" reg="Helix">Helix</tp:taxon-name-part><tp:taxon-name-part taxon-name-part-type="species" reg="pelagonesica">pelagonesica</tp:taxon-name-part></tp:taxon-name></italic>.</p><p>In contrast, the population from the tip of Sithonia came probably in secondary contact with the conical populations when they colonised the rest of Sithonia. We suppose that the globular population from the tip of Sithonia is connected by gene flow with the neighbouring <italic><tp:taxon-name><tp:taxon-name-part taxon-name-part-type="genus" reg="Helix">H.</tp:taxon-name-part><tp:taxon-name-part taxon-name-part-type="species" reg="pelagonesica">pelagonesica</tp:taxon-name-part></tp:taxon-name></italic> populations, which are only about a kilometre apart, and that the differentiated populations are in the process of merging. Therefore, we currently classify this population as <italic><tp:taxon-name><tp:taxon-name-part taxon-name-part-type="genus" reg="Helix">H.</tp:taxon-name-part><tp:taxon-name-part taxon-name-part-type="species" reg="pelagonesica">p.</tp:taxon-name-part><tp:taxon-name-part taxon-name-part-type="subspecies" reg="pelagonesica">pelagonesica</tp:taxon-name-part></tp:taxon-name></italic> despite the still recognisable difference in shell shape and the deep split between the mitochondrial lineages of these populations (Fig. <xref ref-type="fig" rid="F2">2</xref>). The relationships between the <italic><tp:taxon-name><tp:taxon-name-part taxon-name-part-type="genus" reg="Helix">H.</tp:taxon-name-part><tp:taxon-name-part taxon-name-part-type="species" reg="pelagonesica">pelagonesica</tp:taxon-name-part></tp:taxon-name></italic> populations should be re-examined by multi-locus markers. If it would turn out that gene flow between the globular population from the tip of Sithonia and the neighbouring populations remained restricted despite their proximity and that their genetic differentiation based on the multi-locus data reflects still the deep split between their mitochondrial lineages, it should be re-considered to classify also the population from the tip of Sithonia as a distinct subspecies.</p><p>We did not find any noteworthy differences between the genital system of <italic><tp:taxon-name><tp:taxon-name-part taxon-name-part-type="genus" reg="Helix">H.</tp:taxon-name-part><tp:taxon-name-part taxon-name-part-type="species" reg="pelagonesica">pelagonesica</tp:taxon-name-part><tp:taxon-name-part taxon-name-part-type="subspecies" reg="thembones">thembones</tp:taxon-name-part></tp:taxon-name></italic>, typical <italic><tp:taxon-name><tp:taxon-name-part taxon-name-part-type="genus" reg="Helix">H.</tp:taxon-name-part><tp:taxon-name-part taxon-name-part-type="species" reg="pelagonesica">pelagonesica</tp:taxon-name-part></tp:taxon-name></italic> and the form from the tip of Sithonia. The latter might have a somewhat shorter flagellum (35–37 mm, <italic>n</italic> = 2) compared to <italic><tp:taxon-name><tp:taxon-name-part taxon-name-part-type="genus" reg="Helix">H.</tp:taxon-name-part><tp:taxon-name-part taxon-name-part-type="species" reg="pelagonesica">pelagonesica</tp:taxon-name-part><tp:taxon-name-part taxon-name-part-type="subspecies" reg="thembones">thembones</tp:taxon-name-part></tp:taxon-name></italic> (38–49 mm, <italic>n</italic> = 5), but both overlap with the typical <italic><tp:taxon-name><tp:taxon-name-part taxon-name-part-type="genus" reg="Helix">H.</tp:taxon-name-part><tp:taxon-name-part taxon-name-part-type="species" reg="pelagonesica">pelagonesica</tp:taxon-name-part></tp:taxon-name></italic> (35–45 mm, <italic>n</italic> = 3).</p><p><italic><tp:taxon-name><tp:taxon-name-part taxon-name-part-type="genus" reg="Helix">Helix</tp:taxon-name-part><tp:taxon-name-part taxon-name-part-type="species" reg="pelagonesica">pelagonesica</tp:taxon-name-part><tp:taxon-name-part taxon-name-part-type="subspecies" reg="thembones">thembones</tp:taxon-name-part></tp:taxon-name></italic> is usually smaller than <italic><tp:taxon-name><tp:taxon-name-part taxon-name-part-type="genus" reg="Helix">H.</tp:taxon-name-part><tp:taxon-name-part taxon-name-part-type="species" reg="schlaeflii">schlaeflii</tp:taxon-name-part></tp:taxon-name></italic> and has a smoother shell surface without the irregular whitish patterns typical for the latter. It differs from individuals of <italic><tp:taxon-name><tp:taxon-name-part taxon-name-part-type="genus" reg="Helix">H.</tp:taxon-name-part><tp:taxon-name-part taxon-name-part-type="species" reg="borealis">borealis</tp:taxon-name-part></tp:taxon-name></italic> with reduced banding in much paler colouration of the aperture margins and a much larger protoconch. Furthermore, the mucous glands in <italic><tp:taxon-name><tp:taxon-name-part taxon-name-part-type="genus" reg="Helix">H.</tp:taxon-name-part><tp:taxon-name-part taxon-name-part-type="species" reg="borealis">borealis</tp:taxon-name-part></tp:taxon-name></italic> are shorter, reaching only to the half of the dart sac, and diverticulum of bursa copulatrix may be much shorter in some individuals. Compared to <italic><tp:taxon-name><tp:taxon-name-part taxon-name-part-type="genus" reg="Helix">H.</tp:taxon-name-part><tp:taxon-name-part taxon-name-part-type="species" reg="philibinensis">philibinensis</tp:taxon-name-part></tp:taxon-name></italic>, which is usually distinctly banded, <italic><tp:taxon-name><tp:taxon-name-part taxon-name-part-type="genus" reg="Helix">H.</tp:taxon-name-part><tp:taxon-name-part taxon-name-part-type="species" reg="pelagonesica">pelagonesica</tp:taxon-name-part><tp:taxon-name-part taxon-name-part-type="subspecies" reg="thembones">thembones</tp:taxon-name-part></tp:taxon-name></italic> has a higher aperture.</p></tp:treatment-sec><tp:treatment-sec><!--Section generated to contain objects referenced in tp:taxon-treatment.--><fig id="F2" position="float" orientation="portrait"><object-id xmlns:xlink="http://www.w3.org/1999/xlink" content-type="doi" xlink:type="simple">10.3897/zookeys.1249.143635.figure2</object-id><object-id xmlns:xlink="http://www.w3.org/1999/xlink" content-type="arpha" xlink:type="simple">A0C37029-F798-5506-BD1F-681E59283232</object-id><label>Figure 2.</label><caption><p>Phylogenetic relationships of the newly analysed <italic><tp:taxon-name><tp:taxon-name-part taxon-name-part-type="genus" reg="Helix">Helix</tp:taxon-name-part></tp:taxon-name></italic> samples from Greece (in bold). Maximum likelihood tree based on concatenated mitochondrial nucleotide sequences of partial <italic><abbrev xmlns:xlink="http://www.w3.org/1999/xlink" xlink:title="cytochrome c oxidase subunit I" id="ABBRID0EHPAE" xlink:type="simple">cox1</abbrev></italic>, <italic><abbrev xmlns:xlink="http://www.w3.org/1999/xlink" xlink:title="16S rRNA" id="ABBRID0EMPAE" xlink:type="simple">rrnL</abbrev></italic>, and <italic><abbrev xmlns:xlink="http://www.w3.org/1999/xlink" xlink:title="12S rRNA" id="ABBRID0ERPAE" xlink:type="simple">rrnS</abbrev></italic> genes. Support values are bootstrap percentages from 500 pseudoreplicates. Branches with bootstrap support &lt;75% are dashed. The tree is rooted with <italic><tp:taxon-name><tp:taxon-name-part taxon-name-part-type="genus" reg="Maltzanella">Maltzanella</tp:taxon-name-part></tp:taxon-name></italic> Hesse, 1917; the outgroup is not shown.</p></caption><graphic xmlns:xlink="http://www.w3.org/1999/xlink" xlink:href="zookeys-1249-093_article-143635__-g002.jpg" position="float" orientation="portrait" xlink:type="simple" id="oo_1396772.jpg"><uri content-type="original_file" xlink:type="simple">https://binary.pensoft.net/fig/1396772</uri></graphic></fig><fig id="F4" position="float" orientation="portrait"><object-id xmlns:xlink="http://www.w3.org/1999/xlink" content-type="doi" xlink:type="simple">10.3897/zookeys.1249.143635.figure4</object-id><object-id xmlns:xlink="http://www.w3.org/1999/xlink" content-type="arpha" xlink:type="simple">DB6488DF-D8E9-518A-A834-E43DFB9FD6D4</object-id><label>Figure 4.</label><caption><p>Shells of typical <italic><tp:taxon-name><tp:taxon-name-part taxon-name-part-type="genus" reg="Helix">Helix</tp:taxon-name-part></tp:taxon-name> (<tp:taxon-name><tp:taxon-name-part taxon-name-part-type="genus" reg="Helix">Helix</tp:taxon-name-part></tp:taxon-name>) p. <tp:taxon-name><tp:taxon-name-part taxon-name-part-type="genus" reg="Helix"/><tp:taxon-name-part taxon-name-part-type="species" reg="pelagonesica">pelagonesica</tp:taxon-name-part></tp:taxon-name>.</italic> A. Greece, Central Macedonia, Pigi; <named-content xmlns:xlink="http://www.w3.org/1999/xlink" content-type="dwc:verbatimCoordinates" xlink:type="simple"><named-content content-type="geo-json" specific-use="{&#34;type&#34;:&#34;Point&#34;,&#34;coordinates&#34;:[22.486500,41.014800]}" id="NCID0E2TAE" xlink:type="simple">41.0148°N, 22.4865°E</named-content></named-content>; <abbrev xmlns:xlink="http://www.w3.org/1999/xlink" content-type="institution" xlink:title="Národní muzeum, Praha, Czechia" id="ABBRID0EAUAE" xlink:type="simple">NMP</abbrev> P6M 42928; B. Greece, Central Macedonia, Nikiti; <named-content xmlns:xlink="http://www.w3.org/1999/xlink" content-type="dwc:verbatimCoordinates" xlink:type="simple"><named-content content-type="geo-json" specific-use="{&#34;type&#34;:&#34;Point&#34;,&#34;coordinates&#34;:[23.697500,40.205800]}" id="NCID0EIUAE" xlink:type="simple">40.2058°N, 23.6975°E</named-content></named-content>; <abbrev xmlns:xlink="http://www.w3.org/1999/xlink" content-type="institution" xlink:title="Národní muzeum, Praha, Czechia" id="ABBRID0ENUAE" xlink:type="simple">NMP</abbrev> P6M 42932). Photo R. Coufal. Scale bar: 2 cm.</p></caption><graphic xmlns:xlink="http://www.w3.org/1999/xlink" xlink:href="zookeys-1249-093_article-143635__-g004.jpg" position="float" orientation="portrait" xlink:type="simple" id="oo_1396774.jpg"><uri content-type="original_file" xlink:type="simple">https://binary.pensoft.net/fig/1396774</uri></graphic></fig><fig id="F5" position="float" orientation="portrait"><object-id xmlns:xlink="http://www.w3.org/1999/xlink" content-type="doi" xlink:type="simple">10.3897/zookeys.1249.143635.figure5</object-id><object-id xmlns:xlink="http://www.w3.org/1999/xlink" content-type="arpha" xlink:type="simple">3EF2D0D9-DD04-50A9-8F9D-3DEE7FDFF391</object-id><label>Figure 5.</label><caption><p><tp:taxon-name><tp:taxon-name-part taxon-name-part-type="genus" reg="Helix">Helix</tp:taxon-name-part> (<tp:taxon-name-part taxon-name-part-type="subgenus" reg="Helix">Helix</tp:taxon-name-part>) <tp:taxon-name-part taxon-name-part-type="species" reg="pelagonesica">p.</tp:taxon-name-part> <tp:taxon-name-part taxon-name-part-type="subspecies" reg="pelagonesica">pelagonesica</tp:taxon-name-part></tp:taxon-name> (Greece, Central Macedonia, Petra Olympou; <named-content xmlns:xlink="http://www.w3.org/1999/xlink" content-type="dwc:verbatimCoordinates" xlink:type="simple"><named-content content-type="geo-json" specific-use="{&#34;type&#34;:&#34;Point&#34;,&#34;coordinates&#34;:[22.328600,40.180300]}" id="NCID0E2BAG" xlink:type="simple">40.1803°N, 22.3286°E</named-content></named-content>; SMF 342487). Photo O. Korábek.</p></caption><graphic xmlns:xlink="http://www.w3.org/1999/xlink" xlink:href="zookeys-1249-093_article-143635__-g005.jpg" position="float" orientation="portrait" xlink:type="simple" id="oo_1396775.jpg"><uri content-type="original_file" xlink:type="simple">https://binary.pensoft.net/fig/1396775</uri></graphic></fig></tp:treatment-sec><ref-list><ref id="B37"><mixed-citation xmlns:xlink="http://www.w3.org/1999/xlink" xlink:type="simple"><person-group><name name-style="western"><surname>Korábek</surname><given-names>O</given-names></name><name name-style="western"><surname>Hausdorf</surname><given-names>B</given-names></name></person-group> (<year>2023</year>) <article-title>Unravelling the double <italic><tp:taxon-name><tp:taxon-name-part taxon-name-part-type="genus">Helix</tp:taxon-name-part><tp:taxon-name-part taxon-name-part-type="species">escherichi</tp:taxon-name-part></tp:taxon-name></italic>, with description of <italic><tp:taxon-name><tp:taxon-name-part taxon-name-part-type="genus">Helix</tp:taxon-name-part><tp:taxon-name-part taxon-name-part-type="species">ankae</tp:taxon-name-part></tp:taxon-name></italic> sp. nov. and a discussion of <italic><tp:taxon-name><tp:taxon-name-part taxon-name-part-type="genus">Maltzanella</tp:taxon-name-part></tp:taxon-name></italic> and the subgenera of <italic><tp:taxon-name><tp:taxon-name-part taxon-name-part-type="genus">Helix</tp:taxon-name-part></tp:taxon-name></italic> (<tp:taxon-name><tp:taxon-name-part taxon-name-part-type="class">Gastropoda</tp:taxon-name-part></tp:taxon-name>: <tp:taxon-name><tp:taxon-name-part taxon-name-part-type="family">Helicidae</tp:taxon-name-part></tp:taxon-name>).</article-title><source>Archiv für Molluskenkunde</source><volume>152</volume>(<issue>2</issue>): <fpage>239</fpage>–<lpage>256</lpage>. <ext-link xlink:href="10.1127/arch.moll/152/239-256" ext-link-type="doi" xlink:type="simple">https://doi.org/10.1127/arch.moll/152/239-256</ext-link></mixed-citation></ref><ref id="B64"><mixed-citation xmlns:xlink="http://www.w3.org/1999/xlink" xlink:type="simple"><person-group><name name-style="western"><surname>Neubert</surname><given-names>E</given-names></name></person-group> (<year>2014</year>) <article-title>Revision of <italic><tp:taxon-name><tp:taxon-name-part taxon-name-part-type="genus">Helix</tp:taxon-name-part></tp:taxon-name></italic> Linnaeus, 1758 in its eastern Mediterranean distribution area, and reassignment of <italic><tp:taxon-name><tp:taxon-name-part taxon-name-part-type="genus">Helix</tp:taxon-name-part><tp:taxon-name-part taxon-name-part-type="species">godetiana</tp:taxon-name-part></tp:taxon-name></italic> Kobelt, 1878 to <italic><tp:taxon-name><tp:taxon-name-part taxon-name-part-type="genus">Maltzanella</tp:taxon-name-part></tp:taxon-name></italic> Hesse, 1917 (<tp:taxon-name><tp:taxon-name-part taxon-name-part-type="class">Gastropoda</tp:taxon-name-part></tp:taxon-name>, <tp:taxon-name><tp:taxon-name-part taxon-name-part-type="infraclass">Pulmonata</tp:taxon-name-part></tp:taxon-name>, <tp:taxon-name><tp:taxon-name-part taxon-name-part-type="family">Helicidae</tp:taxon-name-part></tp:taxon-name>).</article-title><source>Contributions to Natural History</source><volume>26</volume>: <fpage>1</fpage>–<lpage>200</lpage>. <ext-link xlink:href="https://www.e-periodica.ch/digbib/view?pid=cnh-001:2014:0::253#255" ext-link-type="uri" xlink:type="simple">https://www.e-periodica.ch/digbib/view?pid=cnh-001%3A2014%3A0%3A%3A253#255</ext-link></mixed-citation></ref></ref-list></tp:taxon-treatment>
