# Supplementary material for: ﻿A new distinctive lineage of Helix (Gastropoda, Stylommatophora, Helicidae), with a guide to Helix species from mainland Greece
Source: Zookeys. 2025 Aug 18;1249:93–135. doi: 10.3897/zookeys.1249.143635 (PMC12378413; doi:10.3897/zookeys.1249.143635)
Supplement: XML Treatment for Helix (Helix) straminea [file zookeys.1249.143635-treatment9.xml]

<!DOCTYPE tp:taxon-treatment
  PUBLIC "-//TaxonX//DTD Taxonomic Treatment Publishing DTD v0 20100105//EN" "tax-treatment-NSO.dtd">
<tp:taxon-treatment xmlns:tp="http://www.plazi.org/taxpub"><tp:treatment-meta><kwd-group><label>Taxon classification</label><kwd>
                <named-content content-type="kingdom">Animalia</named-content>
              </kwd><kwd>
                <named-content content-type="order">Stylommatophora</named-content>
              </kwd><kwd>
                <named-content content-type="family">Helicidae</named-content>
              </kwd></kwd-group><mixed-citation publication-type="journal"><person-group><name><surname>Korábek</surname><given-names>Ondřej</given-names></name><name><surname>Dolejš</surname><given-names>Petr</given-names></name><name><surname>Coufal</surname><given-names>Radovan</given-names></name><name><surname>Juřičková</surname><given-names>Lucie</given-names></name><name><surname>Kubíková</surname><given-names>Kateřina</given-names></name><name><surname>Hausdorf</surname><given-names>Bernhard</given-names></name></person-group><article-title>﻿A new distinctive lineage of <italic><tp:taxon-name><tp:taxon-name-part taxon-name-part-type="genus" reg="Helix">Helix</tp:taxon-name-part></tp:taxon-name></italic> (<tp:taxon-name><tp:taxon-name-part taxon-name-part-type="class">Gastropoda</tp:taxon-name-part></tp:taxon-name>, <tp:taxon-name><tp:taxon-name-part taxon-name-part-type="order">Stylommatophora</tp:taxon-name-part></tp:taxon-name>, <tp:taxon-name><tp:taxon-name-part taxon-name-part-type="family">Helicidae</tp:taxon-name-part></tp:taxon-name>), with a guide to <italic><tp:taxon-name><tp:taxon-name-part taxon-name-part-type="genus" reg="Helix">Helix</tp:taxon-name-part></tp:taxon-name></italic> species from mainland Greece</article-title><source>Zookeys</source><day>18</day><month>08</month><year>2025</year><volume>1249</volume><fpage>93</fpage><lpage>135</lpage><pub-id pub-id-type="doi">10.3897/zookeys.1249.143635</pub-id></mixed-citation></tp:treatment-meta><tp:nomenclature><label>﻿</label><tp:taxon-name><object-id xmlns:xlink="http://www.w3.org/1999/xlink" content-type="arpha" xlink:type="simple">5FD85ABD-F58E-5022-81D6-37369BCE86E1</object-id><tp:taxon-name-part taxon-name-part-type="genus" reg="Helix">Helix</tp:taxon-name-part> (<tp:taxon-name-part taxon-name-part-type="subgenus" reg="Helix">Helix</tp:taxon-name-part>) <tp:taxon-name-part taxon-name-part-type="species" reg="straminea">straminea</tp:taxon-name-part></tp:taxon-name><tp:taxon-authority>Briganti, 1825</tp:taxon-authority><xref ref-type="fig" rid="F19">Figs 19</xref><xref ref-type="fig" rid="F20">, 20</xref></tp:nomenclature><tp:treatment-sec sec-type="References" id="SECID0EYZBG"><title>References.</title><p><xref ref-type="bibr" rid="B39">Korábek et al. 2014</xref>, <xref ref-type="bibr" rid="B46">2022</xref>; <xref ref-type="bibr" rid="B67">Petraccioli et al. 2021</xref>.</p></tp:treatment-sec><tp:treatment-sec sec-type="description" id="SECID0EK1BG"><title>Description.</title><p>Shell (Fig. <xref ref-type="fig" rid="F19">19</xref>) large, conical, with varying relative height; umbilicus fully covered or more rarely slit-like; individual whorls low and tightly coiled; suture deep; last whorl not expanded; aperture small and low; no umbilicus; protoconch rather large; shell surface irregular with occasional lightly coloured ribs; basic colour pale grey, usually with four well-developed dark brown bands of which the middle pair is much thicker, but bands sometimes only faint; aperture margins brown, about as dark as the bands. Animal (Fig. <xref ref-type="fig" rid="F20">20</xref>) brown including mantle margins, rarely pale brown.</p><fig id="F19" position="float" orientation="portrait"><object-id xmlns:xlink="http://www.w3.org/1999/xlink" content-type="doi" xlink:type="simple">10.3897/zookeys.1249.143635.figure19</object-id><object-id xmlns:xlink="http://www.w3.org/1999/xlink" content-type="arpha" xlink:type="simple">43DD90D2-ED29-5BFF-8936-ADF504D5A063</object-id><label>Figure 19.</label><caption><p>Shell of <tp:taxon-name><tp:taxon-name-part taxon-name-part-type="genus" reg="Helix">Helix</tp:taxon-name-part> (<tp:taxon-name-part taxon-name-part-type="subgenus" reg="Helix">Helix</tp:taxon-name-part>) <tp:taxon-name-part taxon-name-part-type="species" reg="straminea">straminea</tp:taxon-name-part></tp:taxon-name> (Greece, Thessaly, Mykani northeast of Kalambaka; <named-content xmlns:xlink="http://www.w3.org/1999/xlink" content-type="dwc:verbatimCoordinates" xlink:type="simple"><named-content content-type="geo-json" specific-use="{&#34;type&#34;:&#34;Point&#34;,&#34;coordinates&#34;:[21.531500,39.796400]}" id="NCID0ER2BG" xlink:type="simple">39.7964°N, 21.5315°E</named-content></named-content>; <abbrev xmlns:xlink="http://www.w3.org/1999/xlink" content-type="institution" xlink:title="Národní muzeum, Praha, Czechia" id="ABBRID0EW2BG" xlink:type="simple">NMP</abbrev> P6M 42941). Photo R. Coufal. Scale bar: 2 cm.</p></caption><graphic xmlns:xlink="http://www.w3.org/1999/xlink" xlink:href="zookeys-1249-093_article-143635__-g019.jpg" position="float" orientation="portrait" xlink:type="simple" id="oo_1396789.jpg"><uri content-type="original_file" xlink:type="simple">https://binary.pensoft.net/fig/1396789</uri></graphic></fig><fig id="F20" position="float" orientation="portrait"><object-id xmlns:xlink="http://www.w3.org/1999/xlink" content-type="doi" xlink:type="simple">10.3897/zookeys.1249.143635.figure20</object-id><object-id xmlns:xlink="http://www.w3.org/1999/xlink" content-type="arpha" xlink:type="simple">BBF74F0D-4C68-5B34-BF23-532E1BF9A504</object-id><label>Figure 20.</label><caption><p><tp:taxon-name><tp:taxon-name-part taxon-name-part-type="genus" reg="Helix">Helix</tp:taxon-name-part> (<tp:taxon-name-part taxon-name-part-type="subgenus" reg="Helix">Helix</tp:taxon-name-part>) <tp:taxon-name-part taxon-name-part-type="species" reg="straminea">straminea</tp:taxon-name-part></tp:taxon-name> (Greece, Thessaly, Mykani northeast of Kalambaka; <named-content xmlns:xlink="http://www.w3.org/1999/xlink" content-type="dwc:verbatimCoordinates" xlink:type="simple"><named-content content-type="geo-json" specific-use="{&#34;type&#34;:&#34;Point&#34;,&#34;coordinates&#34;:[21.531500,39.796400]}" id="NCID0EZ3BG" xlink:type="simple">39.7964°N, 21.5315°E</named-content></named-content>). Photo R. Coufal.</p></caption><graphic xmlns:xlink="http://www.w3.org/1999/xlink" xlink:href="zookeys-1249-093_article-143635__-g020.jpg" position="float" orientation="portrait" xlink:type="simple" id="oo_1396790.jpg"><uri content-type="original_file" xlink:type="simple">https://binary.pensoft.net/fig/1396790</uri></graphic></fig></tp:treatment-sec><tp:treatment-sec sec-type="distribution" id="SECID0ED4BG"><title>Distribution and habitat.</title><p><italic><tp:taxon-name><tp:taxon-name-part taxon-name-part-type="genus" reg="Helix">Helix</tp:taxon-name-part><tp:taxon-name-part taxon-name-part-type="species" reg="straminea">straminea</tp:taxon-name-part></tp:taxon-name></italic> occurs in the northwest of North Macedonia and in central Albania (Fig. <xref ref-type="fig" rid="F21">21</xref>); besides that, it is widely distributed in the Apennines (<xref ref-type="bibr" rid="B67">Petraccioli et al. 2021</xref>; <xref ref-type="bibr" rid="B46">Korábek et al. 2022</xref>). This species is reported here from Greece for the first time; it was found in a floodplain of a small stream north of Kalambaka (Thessaly, central Greece). Two live individuals and several empty shells were collected in a gallery forest dominated by <italic><tp:taxon-name><tp:taxon-name-part taxon-name-part-type="genus" reg="Platanus">Platanus</tp:taxon-name-part></tp:taxon-name></italic>, but with a rich herb understorey. While the mitochondrial haplotype of these specimens belongs to one of the mitochondrial lineages of <italic><tp:taxon-name><tp:taxon-name-part taxon-name-part-type="genus" reg="Helix">H.</tp:taxon-name-part><tp:taxon-name-part taxon-name-part-type="species" reg="schlaeflii">schlaeflii</tp:taxon-name-part></tp:taxon-name></italic>, they can be identified as <italic><tp:taxon-name><tp:taxon-name-part taxon-name-part-type="genus" reg="Helix">H.</tp:taxon-name-part><tp:taxon-name-part taxon-name-part-type="species" reg="straminea">straminea</tp:taxon-name-part></tp:taxon-name></italic> based on the more conical shell with a narrower last whorl and a smaller aperture (cf. <xref ref-type="bibr" rid="B39">Korábek et al. 2014</xref>: fig. 4B). A closely related <italic><tp:taxon-name><tp:taxon-name-part taxon-name-part-type="genus" reg="Helix">H.</tp:taxon-name-part><tp:taxon-name-part taxon-name-part-type="species" reg="schlaeflii">schlaeflii</tp:taxon-name-part></tp:taxon-name></italic> haplotype was already recorded in <italic><tp:taxon-name><tp:taxon-name-part taxon-name-part-type="genus" reg="Helix">H.</tp:taxon-name-part><tp:taxon-name-part taxon-name-part-type="species" reg="straminea">straminea</tp:taxon-name-part></tp:taxon-name></italic> before in central Albania, where two other sequenced individuals from the same population had <italic><tp:taxon-name><tp:taxon-name-part taxon-name-part-type="genus" reg="Helix">H.</tp:taxon-name-part><tp:taxon-name-part taxon-name-part-type="species" reg="straminea">straminea</tp:taxon-name-part></tp:taxon-name></italic> haplotypes as expected (<xref ref-type="bibr" rid="B46">Korábek et al. 2022</xref>). However, that population originated from central Albania and all the <italic><tp:taxon-name><tp:taxon-name-part taxon-name-part-type="genus" reg="Helix">H.</tp:taxon-name-part><tp:taxon-name-part taxon-name-part-type="species" reg="schlaeflii">schlaeflii</tp:taxon-name-part></tp:taxon-name></italic> haplotypes related to the haplotype from Greece obtained here also originate from central Albania. Although <italic><tp:taxon-name><tp:taxon-name-part taxon-name-part-type="genus" reg="Helix">H.</tp:taxon-name-part><tp:taxon-name-part taxon-name-part-type="species" reg="straminea">straminea</tp:taxon-name-part></tp:taxon-name></italic> (as <italic><tp:taxon-name><tp:taxon-name-part taxon-name-part-type="genus" reg="Helix">Helix</tp:taxon-name-part><tp:taxon-name-part taxon-name-part-type="species" reg="vladika">vladika</tp:taxon-name-part></tp:taxon-name></italic> (Kobelt, 1898)) was reported from an unspecified locality in the valley of Vjosa at the border between Albania and Greece (<xref ref-type="bibr" rid="B14">Dhora and Welter-Schultes 1996</xref>), the current record is far from the range of the species and is perhaps explainable by an introduction. However, there may exist a second population in northern Greece on the east bank of the Ioannina Lake, as documented by one convincing and two possible records posted on iNaturalist (<ext-link xmlns:xlink="http://www.w3.org/1999/xlink" xlink:href="https://www.inaturalist.org/observations/180903383" ext-link-type="uri" xlink:type="simple">https://www.inaturalist.org/observations/180903383</ext-link>, <ext-link xmlns:xlink="http://www.w3.org/1999/xlink" xlink:href="https://www.inaturalist.org/observations/189208381" ext-link-type="uri" xlink:type="simple">https://www.inaturalist.org/observations/189208381</ext-link>, <ext-link xmlns:xlink="http://www.w3.org/1999/xlink" xlink:href="https://www.inaturalist.org/observations/121853021" ext-link-type="uri" xlink:type="simple">https://www.inaturalist.org/observations/121853021</ext-link>). Furthermore, the distribution of <italic><tp:taxon-name><tp:taxon-name-part taxon-name-part-type="genus" reg="Helix">H.</tp:taxon-name-part><tp:taxon-name-part taxon-name-part-type="species" reg="straminea">straminea</tp:taxon-name-part></tp:taxon-name></italic> in the Balkan part of its range is very scattered, so it is conceivable that it extends naturally also to northern Greece.</p><fig id="F21" position="float" orientation="portrait"><object-id xmlns:xlink="http://www.w3.org/1999/xlink" content-type="doi" xlink:type="simple">10.3897/zookeys.1249.143635.figure21</object-id><object-id xmlns:xlink="http://www.w3.org/1999/xlink" content-type="arpha" xlink:type="simple">66D4E667-A7F8-5BF0-8C12-FC800F088C3F</object-id><label>Figure 21.</label><caption><p>Approximate distribution of <tp:taxon-name><tp:taxon-name-part taxon-name-part-type="genus" reg="Helix">Helix</tp:taxon-name-part> (<tp:taxon-name-part taxon-name-part-type="subgenus" reg="Helix">Helix</tp:taxon-name-part>) <tp:taxon-name-part taxon-name-part-type="species" reg="straminea">straminea</tp:taxon-name-part></tp:taxon-name> in Greece. Black dots denote populations sampled for molecular analyses. The western area of occurrence in Greece still requires confirmation.</p></caption><graphic xmlns:xlink="http://www.w3.org/1999/xlink" xlink:href="zookeys-1249-093_article-143635__-g021.jpg" position="float" orientation="portrait" xlink:type="simple" id="oo_1396791.jpg"><uri content-type="original_file" xlink:type="simple">https://binary.pensoft.net/fig/1396791</uri></graphic></fig><p><italic><tp:taxon-name><tp:taxon-name-part taxon-name-part-type="genus" reg="Helix">Helix</tp:taxon-name-part><tp:taxon-name-part taxon-name-part-type="species" reg="straminea">straminea</tp:taxon-name-part></tp:taxon-name></italic> was in the Balkans found in different habitats, from beech forests to shrubs. There is no clear species boundary to the closely related <italic><tp:taxon-name><tp:taxon-name-part taxon-name-part-type="genus" reg="Helix">H.</tp:taxon-name-part><tp:taxon-name-part taxon-name-part-type="species" reg="vladika">vladika</tp:taxon-name-part></tp:taxon-name></italic> in the north (northern Albania to central Serbia).</p></tp:treatment-sec><ref-list><ref id="B39"><mixed-citation xmlns:xlink="http://www.w3.org/1999/xlink" xlink:type="simple"><person-group><name name-style="western"><surname>Korábek</surname><given-names>O</given-names></name><name name-style="western"><surname>Juřičková</surname><given-names>L</given-names></name><name name-style="western"><surname>Petrusek</surname><given-names>A</given-names></name></person-group> (<year>2014</year>) <article-title>Resurrecting <italic><tp:taxon-name><tp:taxon-name-part taxon-name-part-type="genus">Helix</tp:taxon-name-part><tp:taxon-name-part taxon-name-part-type="species">straminea</tp:taxon-name-part></tp:taxon-name></italic>, a forgotten escargot with trans-Adriatic distribution: first insights into the genetic variation within the genus <italic><tp:taxon-name><tp:taxon-name-part taxon-name-part-type="genus">Helix</tp:taxon-name-part></tp:taxon-name></italic> (<tp:taxon-name><tp:taxon-name-part taxon-name-part-type="class">Gastropoda</tp:taxon-name-part></tp:taxon-name>: <tp:taxon-name><tp:taxon-name-part taxon-name-part-type="infraclass">Pulmonata</tp:taxon-name-part></tp:taxon-name>): Redescription of <italic><tp:taxon-name><tp:taxon-name-part taxon-name-part-type="genus">Helix</tp:taxon-name-part><tp:taxon-name-part taxon-name-part-type="species">straminea</tp:taxon-name-part></tp:taxon-name></italic>.</article-title><source>Zoological Journal of the Linnean Society</source><volume>171</volume>(<issue>1</issue>): <fpage>72</fpage>–<lpage>91</lpage>. <ext-link xlink:href="10.1111/zoj.12122" ext-link-type="doi" xlink:type="simple">https://doi.org/10.1111/zoj.12122</ext-link></mixed-citation></ref><ref id="B46"><mixed-citation xmlns:xlink="http://www.w3.org/1999/xlink" xlink:type="simple"><person-group><name name-style="western"><surname>Korábek</surname><given-names>O</given-names></name><name name-style="western"><surname>Juřičková</surname><given-names>L</given-names></name><name name-style="western"><surname>Petrusek</surname><given-names>A</given-names></name></person-group> (<year>2022</year>) Diversity of land snail tribe <tp:taxon-name><tp:taxon-name-part taxon-name-part-type="tribe">Helicini</tp:taxon-name-part></tp:taxon-name> (<tp:taxon-name><tp:taxon-name-part taxon-name-part-type="class">Gastropoda</tp:taxon-name-part></tp:taxon-name>: <tp:taxon-name><tp:taxon-name-part taxon-name-part-type="order">Stylommatophora</tp:taxon-name-part></tp:taxon-name>: <tp:taxon-name><tp:taxon-name-part taxon-name-part-type="family">Helicidae</tp:taxon-name-part></tp:taxon-name>): where do we stand after 20 years of sequencing mitochondrial markers? Diversity 14(1): 1–24. <ext-link xlink:href="10.3390/d14010024" ext-link-type="doi" xlink:type="simple">https://doi.org/10.3390/d14010024</ext-link></mixed-citation></ref><ref id="B67"><mixed-citation xmlns:xlink="http://www.w3.org/1999/xlink" xlink:type="simple"><person-group><name name-style="western"><surname>Petraccioli</surname><given-names>A</given-names></name><name name-style="western"><surname>Niero</surname><given-names>I</given-names></name><name name-style="western"><surname>Carandente</surname><given-names>F</given-names></name><name name-style="western"><surname>Crovato</surname><given-names>P</given-names></name><name name-style="western"><surname>de Vico</surname><given-names>G</given-names></name><name name-style="western"><surname>Odierna</surname><given-names>G</given-names></name><name name-style="western"><surname>Picariello</surname><given-names>OLA</given-names></name><name name-style="western"><surname>Tardy</surname><given-names>E</given-names></name><name name-style="western"><surname>Viglietti</surname><given-names>S</given-names></name><name name-style="western"><surname>Guarino</surname><given-names>FM</given-names></name><name name-style="western"><surname>Maio</surname><given-names>N</given-names></name></person-group> (<year>2021</year>) <article-title><italic><tp:taxon-name><tp:taxon-name-part taxon-name-part-type="genus">Helix</tp:taxon-name-part><tp:taxon-name-part taxon-name-part-type="species">straminea</tp:taxon-name-part></tp:taxon-name></italic> Briganti, 1825 in Italy (<tp:taxon-name><tp:taxon-name-part taxon-name-part-type="class">Gastropoda</tp:taxon-name-part></tp:taxon-name>: <tp:taxon-name><tp:taxon-name-part taxon-name-part-type="infraclass">Pulmonata</tp:taxon-name-part></tp:taxon-name>): taxonomic history, morphology, biology, distribution and phylogeny.</article-title><source>The European Zoological Journal</source><volume>88</volume>(<issue>1</issue>): <fpage>390</fpage>–<lpage>416</lpage>. <ext-link xlink:href="10.1080/24750263.2021.1892217" ext-link-type="doi" xlink:type="simple">https://doi.org/10.1080/24750263.2021.1892217</ext-link></mixed-citation></ref><ref id="B14"><mixed-citation xmlns:xlink="http://www.w3.org/1999/xlink" xlink:type="simple"><person-group><name name-style="western"><surname>Dhora</surname><given-names>Dh</given-names></name><name name-style="western"><surname>Welter-Schultes</surname><given-names>FW</given-names></name></person-group> (<year>1996</year>) <article-title>List of species and atlas of the non-marine molluscs of Albania.</article-title><source>Schriften zur Malakozoologie</source><volume>9</volume>: <fpage>90</fpage>–<lpage>197</lpage>.</mixed-citation></ref></ref-list></tp:taxon-treatment>
