# Supplementary material for: ﻿A new distinctive lineage of Helix (Gastropoda, Stylommatophora, Helicidae), with a guide to Helix species from mainland Greece
Source: Zookeys. 2025 Aug 18;1249:93–135. doi: 10.3897/zookeys.1249.143635 (PMC12378413; doi:10.3897/zookeys.1249.143635)
Supplement: XML Treatment for Helix (Helix) thessalica [file zookeys.1249.143635-treatment10.xml]

<!DOCTYPE tp:taxon-treatment
  PUBLIC "-//TaxonX//DTD Taxonomic Treatment Publishing DTD v0 20100105//EN" "tax-treatment-NSO.dtd">
<tp:taxon-treatment xmlns:tp="http://www.plazi.org/taxpub"><tp:treatment-meta><kwd-group><label>Taxon classification</label><kwd>
                <named-content content-type="kingdom">Animalia</named-content>
              </kwd><kwd>
                <named-content content-type="order">Stylommatophora</named-content>
              </kwd><kwd>
                <named-content content-type="family">Helicidae</named-content>
              </kwd></kwd-group><mixed-citation publication-type="journal"><person-group><name><surname>Korábek</surname><given-names>Ondřej</given-names></name><name><surname>Dolejš</surname><given-names>Petr</given-names></name><name><surname>Coufal</surname><given-names>Radovan</given-names></name><name><surname>Juřičková</surname><given-names>Lucie</given-names></name><name><surname>Kubíková</surname><given-names>Kateřina</given-names></name><name><surname>Hausdorf</surname><given-names>Bernhard</given-names></name></person-group><article-title>﻿A new distinctive lineage of <italic><tp:taxon-name><tp:taxon-name-part taxon-name-part-type="genus" reg="Helix">Helix</tp:taxon-name-part></tp:taxon-name></italic> (<tp:taxon-name><tp:taxon-name-part taxon-name-part-type="class">Gastropoda</tp:taxon-name-part></tp:taxon-name>, <tp:taxon-name><tp:taxon-name-part taxon-name-part-type="order">Stylommatophora</tp:taxon-name-part></tp:taxon-name>, <tp:taxon-name><tp:taxon-name-part taxon-name-part-type="family">Helicidae</tp:taxon-name-part></tp:taxon-name>), with a guide to <italic><tp:taxon-name><tp:taxon-name-part taxon-name-part-type="genus" reg="Helix">Helix</tp:taxon-name-part></tp:taxon-name></italic> species from mainland Greece</article-title><source>Zookeys</source><day>18</day><month>08</month><year>2025</year><volume>1249</volume><fpage>93</fpage><lpage>135</lpage><pub-id pub-id-type="doi">10.3897/zookeys.1249.143635</pub-id></mixed-citation></tp:treatment-meta><tp:nomenclature><label>﻿</label><tp:taxon-name><object-id xmlns:xlink="http://www.w3.org/1999/xlink" content-type="arpha" xlink:type="simple">18FD6CC0-2B72-5732-9C61-87FA98C808A1</object-id><tp:taxon-name-part taxon-name-part-type="genus" reg="Helix">Helix</tp:taxon-name-part> (<tp:taxon-name-part taxon-name-part-type="subgenus" reg="Helix">Helix</tp:taxon-name-part>) <tp:taxon-name-part taxon-name-part-type="species" reg="thessalica">thessalica</tp:taxon-name-part></tp:taxon-name><tp:taxon-authority>Boettger, 1886</tp:taxon-authority><xref ref-type="fig" rid="F22">Figs 22</xref><xref ref-type="fig" rid="F23">, 23</xref></tp:nomenclature><tp:treatment-sec sec-type="References" id="SECID0EJFAI"><title>References.</title><p><xref ref-type="bibr" rid="B41">Korábek et al. 2016a</xref>, <xref ref-type="bibr" rid="B42">2016b</xref>, <xref ref-type="bibr" rid="B44">2020</xref>, <xref ref-type="bibr" rid="B48">2023b</xref>; <xref ref-type="bibr" rid="B38">Korábek and Hausdorf 2024</xref>.</p></tp:treatment-sec><tp:treatment-sec sec-type="description" id="SECID0EDGAI"><title>Description.</title><p>Shell (Fig. <xref ref-type="fig" rid="F22">22</xref>) large, globular; body whorl large; very spacious aperture; umbilicus narrow, completely covered or slit-like; shell surface with irregular fine ribs; strongly developed fine spiral grooves (well visible above the aperture); shell covered with a thick periostracum, yellowish brown; bands largely missing in Greek populations; aperture margins white in Greek populations; mantle pale. Animal (Fig. <xref ref-type="fig" rid="F23">23</xref>) pale brown or yellowish.</p><fig id="F22" position="float" orientation="portrait"><object-id xmlns:xlink="http://www.w3.org/1999/xlink" content-type="doi" xlink:type="simple">10.3897/zookeys.1249.143635.figure22</object-id><object-id xmlns:xlink="http://www.w3.org/1999/xlink" content-type="arpha" xlink:type="simple">C07E2DA4-0FD6-5324-AB31-2F9D402A225B</object-id><label>Figure 22.</label><caption><p>Shell of <tp:taxon-name><tp:taxon-name-part taxon-name-part-type="genus" reg="Helix">Helix</tp:taxon-name-part> (<tp:taxon-name-part taxon-name-part-type="subgenus" reg="Helix">Helix</tp:taxon-name-part>) <tp:taxon-name-part taxon-name-part-type="species" reg="thessalica">thessalica</tp:taxon-name-part></tp:taxon-name> (Greece, Western Macedonia, between Kastaneri and Livadia; <named-content xmlns:xlink="http://www.w3.org/1999/xlink" content-type="dwc:verbatimCoordinates" xlink:type="simple"><named-content content-type="geo-json" specific-use="{&#34;type&#34;:&#34;Point&#34;,&#34;coordinates&#34;:[22.325400,40.986700]}" id="NCID0EKHAI" xlink:type="simple">40.9867°N, 22.3254°E</named-content></named-content>; <abbrev xmlns:xlink="http://www.w3.org/1999/xlink" content-type="institution" xlink:title="Národní muzeum, Praha, Czechia" id="ABBRID0EPHAI" xlink:type="simple">NMP</abbrev> P6M 42923). Photo R. Coufal. Scale bar: 2 cm.</p></caption><graphic xmlns:xlink="http://www.w3.org/1999/xlink" xlink:href="zookeys-1249-093_article-143635__-g022.jpg" position="float" orientation="portrait" xlink:type="simple" id="oo_1396792.jpg"><uri content-type="original_file" xlink:type="simple">https://binary.pensoft.net/fig/1396792</uri></graphic></fig><fig id="F23" position="float" orientation="portrait"><object-id xmlns:xlink="http://www.w3.org/1999/xlink" content-type="doi" xlink:type="simple">10.3897/zookeys.1249.143635.figure23</object-id><object-id xmlns:xlink="http://www.w3.org/1999/xlink" content-type="arpha" xlink:type="simple">8FFA6F11-80B1-56F3-9725-92B8A58247CE</object-id><label>Figure 23.</label><caption><p><tp:taxon-name><tp:taxon-name-part taxon-name-part-type="genus" reg="Helix">Helix</tp:taxon-name-part> (<tp:taxon-name-part taxon-name-part-type="subgenus" reg="Helix">Helix</tp:taxon-name-part>) <tp:taxon-name-part taxon-name-part-type="species" reg="thessalica">thessalica</tp:taxon-name-part></tp:taxon-name> (Greece, Thessaly, Chania; <named-content xmlns:xlink="http://www.w3.org/1999/xlink" content-type="dwc:verbatimCoordinates" xlink:type="simple"><named-content content-type="geo-json" specific-use="{&#34;type&#34;:&#34;Point&#34;,&#34;coordinates&#34;:[23.060300,39.396700]}" id="NCID0ESIAI" xlink:type="simple">39.3967°N, 23.0603°E</named-content></named-content>; <abbrev xmlns:xlink="http://www.w3.org/1999/xlink" content-type="institution" xlink:title="Národní muzeum, Praha, Czechia" id="ABBRID0EXIAI" xlink:type="simple">NMP</abbrev> P6M 30149). Photo O. Korábek.</p></caption><graphic xmlns:xlink="http://www.w3.org/1999/xlink" xlink:href="zookeys-1249-093_article-143635__-g023.jpg" position="float" orientation="portrait" xlink:type="simple" id="oo_1396793.jpg"><uri content-type="original_file" xlink:type="simple">https://binary.pensoft.net/fig/1396793</uri></graphic></fig></tp:treatment-sec><tp:treatment-sec sec-type="distribution" id="SECID0EBJAI"><title>Distribution and habitat.</title><p>In Greece it lives in higher altitudes. It is relatively broadly distributed in the Rhodopes (Fig. <xref ref-type="fig" rid="F24">24</xref>), there are isolated occurrences in Thessaly (Ossa/Kissavos, Pelion), and we report it here from the Paiko Mts. (SW of Gevgelija). Its typical habitat in Greece is beech forests, where it can be found in places enriched in nutrients (e.g. along streams, in nettles). Geophilous, but juveniles climb on herbs and can be often found on their leaves.</p><fig id="F24" position="float" orientation="portrait"><object-id xmlns:xlink="http://www.w3.org/1999/xlink" content-type="doi" xlink:type="simple">10.3897/zookeys.1249.143635.figure24</object-id><object-id xmlns:xlink="http://www.w3.org/1999/xlink" content-type="arpha" xlink:type="simple">D219EFC0-1F30-527D-824F-EF0C758DE0D2</object-id><label>Figure 24.</label><caption><p>Approximate distribution of <tp:taxon-name><tp:taxon-name-part taxon-name-part-type="genus" reg="Helix">Helix</tp:taxon-name-part> (<tp:taxon-name-part taxon-name-part-type="subgenus" reg="Helix">Helix</tp:taxon-name-part>) <tp:taxon-name-part taxon-name-part-type="species" reg="thessalica">thessalica</tp:taxon-name-part></tp:taxon-name> in Greece. Black dots denote populations sampled for molecular analyses.</p></caption><graphic xmlns:xlink="http://www.w3.org/1999/xlink" xlink:href="zookeys-1249-093_article-143635__-g024.jpg" position="float" orientation="portrait" xlink:type="simple" id="oo_1396794.jpg"><uri content-type="original_file" xlink:type="simple">https://binary.pensoft.net/fig/1396794</uri></graphic></fig></tp:treatment-sec><tp:treatment-sec sec-type="remarks" id="SECID0EGKAI"><title>Remarks.</title><p>The most similar species in Greece is <italic><tp:taxon-name><tp:taxon-name-part taxon-name-part-type="genus" reg="Helix">H.</tp:taxon-name-part><tp:taxon-name-part taxon-name-part-type="species" reg="schlaeflii">schlaeflii</tp:taxon-name-part></tp:taxon-name></italic>. In <italic><tp:taxon-name><tp:taxon-name-part taxon-name-part-type="genus" reg="Helix">Helix</tp:taxon-name-part><tp:taxon-name-part taxon-name-part-type="species" reg="thessalica">thessalica</tp:taxon-name-part></tp:taxon-name></italic>, the shell is in most cases much more darkly coloured with a distinctly developed periostracum. Greek populations lack any brown colour on the columella, which in turn is characteristic for <italic><tp:taxon-name><tp:taxon-name-part taxon-name-part-type="genus" reg="Helix">H.</tp:taxon-name-part><tp:taxon-name-part taxon-name-part-type="species" reg="schlaeflii">schlaeflii</tp:taxon-name-part></tp:taxon-name></italic>. <italic><tp:taxon-name><tp:taxon-name-part taxon-name-part-type="genus" reg="Helix">Helix</tp:taxon-name-part><tp:taxon-name-part taxon-name-part-type="species" reg="thessalica">thessalica</tp:taxon-name-part></tp:taxon-name></italic> has a dark grey penis, epiphallus and vagina. The description as provided fits the Greek populations, but in other parts of the range the species may be distinctively banded, with brown apertural margins and darker foot.</p></tp:treatment-sec><ref-list><ref id="B41"><mixed-citation xmlns:xlink="http://www.w3.org/1999/xlink" xlink:type="simple"><person-group><name name-style="western"><surname>Korábek</surname><given-names>O</given-names></name><name name-style="western"><surname>Juřičková</surname><given-names>L</given-names></name><name name-style="western"><surname>Petrusek</surname><given-names>A</given-names></name></person-group> (<year>2016a</year>) <article-title>Splitting the Roman snail <italic><tp:taxon-name><tp:taxon-name-part taxon-name-part-type="genus">Helix</tp:taxon-name-part><tp:taxon-name-part taxon-name-part-type="species">pomatia</tp:taxon-name-part></tp:taxon-name></italic> Linnaeus, 1758 (<tp:taxon-name><tp:taxon-name-part taxon-name-part-type="order">Stylommatophora</tp:taxon-name-part></tp:taxon-name>: <tp:taxon-name><tp:taxon-name-part taxon-name-part-type="family">Helicidae</tp:taxon-name-part></tp:taxon-name>) into two: redescription of the forgotten <italic><tp:taxon-name><tp:taxon-name-part taxon-name-part-type="genus">Helix</tp:taxon-name-part><tp:taxon-name-part taxon-name-part-type="species">thessalica</tp:taxon-name-part></tp:taxon-name></italic> Boettger, 1886.</article-title><source>The Journal of Molluscan Studies</source><volume>82</volume>: <fpage>11</fpage>–<lpage>22</lpage>. <ext-link xlink:href="10.1093/mollus/eyv048" ext-link-type="doi" xlink:type="simple">https://doi.org/10.1093/mollus/eyv048</ext-link></mixed-citation></ref><ref id="B42"><mixed-citation xmlns:xlink="http://www.w3.org/1999/xlink" xlink:type="simple"><person-group><name name-style="western"><surname>Korábek</surname><given-names>O</given-names></name><name name-style="western"><surname>Juřičková</surname><given-names>L</given-names></name><name name-style="western"><surname>Petrusek</surname><given-names>A</given-names></name></person-group> (<year>2016b</year>) <article-title>Hlemýžď pruhovaný, nový druh pro evropskou i českou faunu (<italic><tp:taxon-name><tp:taxon-name-part taxon-name-part-type="genus">Helix</tp:taxon-name-part><tp:taxon-name-part taxon-name-part-type="species">thessalica</tp:taxon-name-part></tp:taxon-name></italic>, a new species of European and Czech fauna).</article-title><source>Živa</source><volume>64</volume>(<issue>1</issue>): <fpage>31</fpage>–<lpage>34</lpage>. <ext-link xlink:href="https://ziva.avcr.cz/files/ziva/pdf/hlemyzd-pruhovany-novy-druh-pro-evropskou-i-ceskou.pdf" ext-link-type="uri" xlink:type="simple">https://ziva.avcr.cz/files/ziva/pdf/hlemyzd-pruhovany-novy-druh-pro-evropskou-i-ceskou.pdf</ext-link></mixed-citation></ref><ref id="B44"><mixed-citation xmlns:xlink="http://www.w3.org/1999/xlink" xlink:type="simple"><person-group><name name-style="western"><surname>Korábek</surname><given-names>O</given-names></name><name name-style="western"><surname>Juřičková</surname><given-names>L</given-names></name><name name-style="western"><surname>Petrusek</surname><given-names>A</given-names></name></person-group> (<year>2020</year>) <article-title>Inferring the sources of postglacial range expansion in two large European land snails.</article-title><source>Journal of Zoological Systematics and Evolutionary Research</source><volume>58</volume>(<issue>4</issue>): <fpage>944</fpage>–<lpage>956</lpage>. <ext-link xlink:href="10.1111/jzs.12368" ext-link-type="doi" xlink:type="simple">https://doi.org/10.1111/jzs.12368</ext-link></mixed-citation></ref><ref id="B48"><mixed-citation xmlns:xlink="http://www.w3.org/1999/xlink" xlink:type="simple"><person-group><name name-style="western"><surname>Korábek</surname><given-names>O</given-names></name><name name-style="western"><surname>Adamcová</surname><given-names>T</given-names></name><name name-style="western"><surname>Proćków</surname><given-names>M</given-names></name><name name-style="western"><surname>Petrusek</surname><given-names>A</given-names></name><name name-style="western"><surname>Hausdorf</surname><given-names>B</given-names></name><name name-style="western"><surname>Juřičková</surname><given-names>L</given-names></name></person-group> (<year>2023b</year>) <article-title>In both directions: Expansions of European land snails to the north and south from glacial refugia.</article-title><source>Journal of Biogeography</source><volume>50</volume>(<issue>4</issue>): <fpage>654</fpage>–<lpage>668</lpage>. <ext-link xlink:href="10.1111/jbi.14531" ext-link-type="doi" xlink:type="simple">https://doi.org/10.1111/jbi.14531</ext-link></mixed-citation></ref><ref id="B38"><mixed-citation xmlns:xlink="http://www.w3.org/1999/xlink" xlink:type="simple"><person-group><name name-style="western"><surname>Korábek</surname><given-names>O</given-names></name><name name-style="western"><surname>Hausdorf</surname><given-names>B</given-names></name></person-group> (<year>2024</year>) Accelerated mitochondrial evolution and asymmetric fitness of hybrids contribute to the persistence of <italic><tp:taxon-name><tp:taxon-name-part taxon-name-part-type="genus">Helix</tp:taxon-name-part><tp:taxon-name-part taxon-name-part-type="species">thessalica</tp:taxon-name-part></tp:taxon-name></italic> in the <italic><tp:taxon-name><tp:taxon-name-part taxon-name-part-type="genus">Helix</tp:taxon-name-part><tp:taxon-name-part taxon-name-part-type="species">pomatia</tp:taxon-name-part></tp:taxon-name></italic> range. Molecular Ecology 33(16): e17474. <ext-link xlink:href="10.1111/mec.17474" ext-link-type="doi" xlink:type="simple">https://doi.org/10.1111/mec.17474</ext-link></mixed-citation></ref></ref-list></tp:taxon-treatment>
