# Supplementary material for: ﻿A new distinctive lineage of Helix (Gastropoda, Stylommatophora, Helicidae), with a guide to Helix species from mainland Greece
Source: Zookeys. 2025 Aug 18;1249:93–135. doi: 10.3897/zookeys.1249.143635 (PMC12378413; doi:10.3897/zookeys.1249.143635)
Supplement: XML Treatment for Helix (Helix) philibinensis [file zookeys.1249.143635-treatment11.xml]

<!DOCTYPE tp:taxon-treatment
  PUBLIC "-//TaxonX//DTD Taxonomic Treatment Publishing DTD v0 20100105//EN" "tax-treatment-NSO.dtd">
<tp:taxon-treatment xmlns:tp="http://www.plazi.org/taxpub"><tp:treatment-meta><kwd-group><label>Taxon classification</label><kwd>
                <named-content content-type="kingdom">Animalia</named-content>
              </kwd><kwd>
                <named-content content-type="order">Stylommatophora</named-content>
              </kwd><kwd>
                <named-content content-type="family">Helicidae</named-content>
              </kwd></kwd-group><mixed-citation publication-type="journal"><person-group><name><surname>Korábek</surname><given-names>Ondřej</given-names></name><name><surname>Dolejš</surname><given-names>Petr</given-names></name><name><surname>Coufal</surname><given-names>Radovan</given-names></name><name><surname>Juřičková</surname><given-names>Lucie</given-names></name><name><surname>Kubíková</surname><given-names>Kateřina</given-names></name><name><surname>Hausdorf</surname><given-names>Bernhard</given-names></name></person-group><article-title>﻿A new distinctive lineage of <italic><tp:taxon-name><tp:taxon-name-part taxon-name-part-type="genus" reg="Helix">Helix</tp:taxon-name-part></tp:taxon-name></italic> (<tp:taxon-name><tp:taxon-name-part taxon-name-part-type="class">Gastropoda</tp:taxon-name-part></tp:taxon-name>, <tp:taxon-name><tp:taxon-name-part taxon-name-part-type="order">Stylommatophora</tp:taxon-name-part></tp:taxon-name>, <tp:taxon-name><tp:taxon-name-part taxon-name-part-type="family">Helicidae</tp:taxon-name-part></tp:taxon-name>), with a guide to <italic><tp:taxon-name><tp:taxon-name-part taxon-name-part-type="genus" reg="Helix">Helix</tp:taxon-name-part></tp:taxon-name></italic> species from mainland Greece</article-title><source>Zookeys</source><day>18</day><month>08</month><year>2025</year><volume>1249</volume><fpage>93</fpage><lpage>135</lpage><pub-id pub-id-type="doi">10.3897/zookeys.1249.143635</pub-id></mixed-citation></tp:treatment-meta><tp:nomenclature><label>﻿</label><tp:taxon-name><object-id xmlns:xlink="http://www.w3.org/1999/xlink" content-type="arpha" xlink:type="simple">5F606D81-DAF0-5B4C-BD92-444959C5BC59</object-id><tp:taxon-name-part taxon-name-part-type="genus" reg="Helix">Helix</tp:taxon-name-part> (<tp:taxon-name-part taxon-name-part-type="subgenus" reg="Helix">Helix</tp:taxon-name-part>) <tp:taxon-name-part taxon-name-part-type="species" reg="philibinensis">philibinensis</tp:taxon-name-part></tp:taxon-name><tp:taxon-authority>Rossmässler, 1839</tp:taxon-authority><xref ref-type="fig" rid="F25">Figs 25</xref><xref ref-type="fig" rid="F26">, 26</xref></tp:nomenclature><tp:treatment-sec sec-type="References" id="SECID0EINAI"><title>References.</title><p><xref ref-type="bibr" rid="B64">Neubert 2014</xref>; <xref ref-type="bibr" rid="B46">Korábek et al. 2022</xref>.</p></tp:treatment-sec><tp:treatment-sec sec-type="description" id="SECID0EWNAI"><title>Description.</title><p>Shell (Fig. <xref ref-type="fig" rid="F25">25</xref>) small, globular or slightly conical; body whorl expanded but bent downwards, so the aperture is relatively small; no umbilicus; protoconch middle-sized, but relatively large to shell size, making the apex blunt; shell surface with some growth lines but quite smooth; shell colour is whitish to pale brown; bands variously developed, brown on brown shells and with red or purple hue on whitish shells; all bands often separate on older whorls but may fuse towards the aperture; aperture margins straight, usually brown to some degree at least at the columella which may be very dark. Foot (Fig. <xref ref-type="fig" rid="F26">26</xref>) pale grey with dark brown back.</p><fig id="F25" position="float" orientation="portrait"><object-id xmlns:xlink="http://www.w3.org/1999/xlink" content-type="doi" xlink:type="simple">10.3897/zookeys.1249.143635.figure25</object-id><object-id xmlns:xlink="http://www.w3.org/1999/xlink" content-type="arpha" xlink:type="simple">1FD4F0D8-95C3-5105-9261-FB0C088B40F2</object-id><label>Figure 25.</label><caption><p>Shell of <tp:taxon-name><tp:taxon-name-part taxon-name-part-type="genus" reg="Helix">Helix</tp:taxon-name-part> (<tp:taxon-name-part taxon-name-part-type="subgenus" reg="Helix">Helix</tp:taxon-name-part>) <tp:taxon-name-part taxon-name-part-type="species" reg="philibinensis">philibinensis</tp:taxon-name-part></tp:taxon-name> (Greece, Western Macedonia, Servia; <named-content xmlns:xlink="http://www.w3.org/1999/xlink" content-type="dwc:verbatimCoordinates" xlink:type="simple"><named-content content-type="geo-json" specific-use="{&#34;type&#34;:&#34;Point&#34;,&#34;coordinates&#34;:[21.996900,40.178800]}" id="NCID0E4OAI" xlink:type="simple">40.1788°N, 21.9969°E</named-content></named-content>; <abbrev xmlns:xlink="http://www.w3.org/1999/xlink" content-type="institution" xlink:title="Národní muzeum, Praha, Czechia" id="ABBRID0ECPAI" xlink:type="simple">NMP</abbrev> P6M 42938). Photo R. Coufal. Scale bar: 2 cm.</p></caption><graphic xmlns:xlink="http://www.w3.org/1999/xlink" xlink:href="zookeys-1249-093_article-143635__-g025.jpg" position="float" orientation="portrait" xlink:type="simple" id="oo_1396795.jpg"><uri content-type="original_file" xlink:type="simple">https://binary.pensoft.net/fig/1396795</uri></graphic></fig><fig id="F26" position="float" orientation="portrait"><object-id xmlns:xlink="http://www.w3.org/1999/xlink" content-type="doi" xlink:type="simple">10.3897/zookeys.1249.143635.figure26</object-id><object-id xmlns:xlink="http://www.w3.org/1999/xlink" content-type="arpha" xlink:type="simple">AFF27717-2386-59DD-AFC2-961AD32828BC</object-id><label>Figure 26.</label><caption><p><tp:taxon-name><tp:taxon-name-part taxon-name-part-type="genus" reg="Helix">Helix</tp:taxon-name-part> (<tp:taxon-name-part taxon-name-part-type="subgenus" reg="Helix">Helix</tp:taxon-name-part>) <tp:taxon-name-part taxon-name-part-type="species" reg="philibinensis">philibinensis</tp:taxon-name-part></tp:taxon-name> (Greece, Western Macedonia, Imera; <named-content xmlns:xlink="http://www.w3.org/1999/xlink" content-type="dwc:verbatimCoordinates" xlink:type="simple"><named-content content-type="geo-json" specific-use="{&#34;type&#34;:&#34;Point&#34;,&#34;coordinates&#34;:[22.050100,40.300800]}" id="NCID0EFQAI" xlink:type="simple">40.3008°N, 22.0501°E</named-content></named-content>). Photo R. Coufal.</p></caption><graphic xmlns:xlink="http://www.w3.org/1999/xlink" xlink:href="zookeys-1249-093_article-143635__-g026.jpg" position="float" orientation="portrait" xlink:type="simple" id="oo_1396796.jpg"><uri content-type="original_file" xlink:type="simple">https://binary.pensoft.net/fig/1396796</uri></graphic></fig></tp:treatment-sec><tp:treatment-sec sec-type="distribution" id="SECID0EPQAI"><title>Distribution and habitat.</title><p>Distributed from Lake Prespa (northwestern Greece) to the island of Thasos (northeastern Greece) (Fig. <xref ref-type="fig" rid="F27">27</xref>). The southernmost populations occur on Chalkidiki (the base of the peninsula) and in the south of Western Macedonia (by Servia). In the north, it reaches almost to Skopje in North Macedonia and to Plovdiv in Bulgaria. The core of the range is in Central Macedonia, elsewhere the distribution is highly fragmented. Typically living in open, shrubby habitats, often on rocky slopes, but sometimes found even on forested valley bottoms. It appears to be indifferent to bedrock, as we found it on limestones, but also on granite and gneiss. Though typically resting on the ground, we saw it climbing onto vegetation during rain.</p><fig id="F27" position="float" orientation="portrait"><object-id xmlns:xlink="http://www.w3.org/1999/xlink" content-type="doi" xlink:type="simple">10.3897/zookeys.1249.143635.figure27</object-id><object-id xmlns:xlink="http://www.w3.org/1999/xlink" content-type="arpha" xlink:type="simple">A40B328F-0DA6-5D01-9D2B-0E975664A917</object-id><label>Figure 27.</label><caption><p>Approximate distribution of <tp:taxon-name><tp:taxon-name-part taxon-name-part-type="genus" reg="Helix">Helix</tp:taxon-name-part> (<tp:taxon-name-part taxon-name-part-type="subgenus" reg="Helix">Helix</tp:taxon-name-part>) <tp:taxon-name-part taxon-name-part-type="species" reg="philibinensis">philibinensis</tp:taxon-name-part></tp:taxon-name>. Black dots denote populations sampled for molecular analyses (including unpublished data).</p></caption><graphic xmlns:xlink="http://www.w3.org/1999/xlink" xlink:href="zookeys-1249-093_article-143635__-g027.jpg" position="float" orientation="portrait" xlink:type="simple" id="oo_1396797.jpg"><uri content-type="original_file" xlink:type="simple">https://binary.pensoft.net/fig/1396797</uri></graphic></fig></tp:treatment-sec><ref-list><ref id="B64"><mixed-citation xmlns:xlink="http://www.w3.org/1999/xlink" xlink:type="simple"><person-group><name name-style="western"><surname>Neubert</surname><given-names>E</given-names></name></person-group> (<year>2014</year>) <article-title>Revision of <italic><tp:taxon-name><tp:taxon-name-part taxon-name-part-type="genus">Helix</tp:taxon-name-part></tp:taxon-name></italic> Linnaeus, 1758 in its eastern Mediterranean distribution area, and reassignment of <italic><tp:taxon-name><tp:taxon-name-part taxon-name-part-type="genus">Helix</tp:taxon-name-part><tp:taxon-name-part taxon-name-part-type="species">godetiana</tp:taxon-name-part></tp:taxon-name></italic> Kobelt, 1878 to <italic><tp:taxon-name><tp:taxon-name-part taxon-name-part-type="genus">Maltzanella</tp:taxon-name-part></tp:taxon-name></italic> Hesse, 1917 (<tp:taxon-name><tp:taxon-name-part taxon-name-part-type="class">Gastropoda</tp:taxon-name-part></tp:taxon-name>, <tp:taxon-name><tp:taxon-name-part taxon-name-part-type="infraclass">Pulmonata</tp:taxon-name-part></tp:taxon-name>, <tp:taxon-name><tp:taxon-name-part taxon-name-part-type="family">Helicidae</tp:taxon-name-part></tp:taxon-name>).</article-title><source>Contributions to Natural History</source><volume>26</volume>: <fpage>1</fpage>–<lpage>200</lpage>. <ext-link xlink:href="https://www.e-periodica.ch/digbib/view?pid=cnh-001:2014:0::253#255" ext-link-type="uri" xlink:type="simple">https://www.e-periodica.ch/digbib/view?pid=cnh-001%3A2014%3A0%3A%3A253#255</ext-link></mixed-citation></ref><ref id="B46"><mixed-citation xmlns:xlink="http://www.w3.org/1999/xlink" xlink:type="simple"><person-group><name name-style="western"><surname>Korábek</surname><given-names>O</given-names></name><name name-style="western"><surname>Juřičková</surname><given-names>L</given-names></name><name name-style="western"><surname>Petrusek</surname><given-names>A</given-names></name></person-group> (<year>2022</year>) Diversity of land snail tribe <tp:taxon-name><tp:taxon-name-part taxon-name-part-type="tribe">Helicini</tp:taxon-name-part></tp:taxon-name> (<tp:taxon-name><tp:taxon-name-part taxon-name-part-type="class">Gastropoda</tp:taxon-name-part></tp:taxon-name>: <tp:taxon-name><tp:taxon-name-part taxon-name-part-type="order">Stylommatophora</tp:taxon-name-part></tp:taxon-name>: <tp:taxon-name><tp:taxon-name-part taxon-name-part-type="family">Helicidae</tp:taxon-name-part></tp:taxon-name>): where do we stand after 20 years of sequencing mitochondrial markers? Diversity 14(1): 1–24. <ext-link xlink:href="10.3390/d14010024" ext-link-type="doi" xlink:type="simple">https://doi.org/10.3390/d14010024</ext-link></mixed-citation></ref></ref-list></tp:taxon-treatment>
