# Supplementary material for: ﻿A new distinctive lineage of Helix (Gastropoda, Stylommatophora, Helicidae), with a guide to Helix species from mainland Greece
Source: Zookeys. 2025 Aug 18;1249:93–135. doi: 10.3897/zookeys.1249.143635 (PMC12378413; doi:10.3897/zookeys.1249.143635)
Supplement: XML Treatment for Helix (Helix) borealis [file zookeys.1249.143635-treatment12.xml]

<!DOCTYPE tp:taxon-treatment
  PUBLIC "-//TaxonX//DTD Taxonomic Treatment Publishing DTD v0 20100105//EN" "tax-treatment-NSO.dtd">
<tp:taxon-treatment xmlns:tp="http://www.plazi.org/taxpub"><tp:treatment-meta><kwd-group><label>Taxon classification</label><kwd>
                <named-content content-type="kingdom">Animalia</named-content>
              </kwd><kwd>
                <named-content content-type="order">Stylommatophora</named-content>
              </kwd><kwd>
                <named-content content-type="family">Helicidae</named-content>
              </kwd></kwd-group><mixed-citation publication-type="journal"><person-group><name><surname>Korábek</surname><given-names>Ondřej</given-names></name><name><surname>Dolejš</surname><given-names>Petr</given-names></name><name><surname>Coufal</surname><given-names>Radovan</given-names></name><name><surname>Juřičková</surname><given-names>Lucie</given-names></name><name><surname>Kubíková</surname><given-names>Kateřina</given-names></name><name><surname>Hausdorf</surname><given-names>Bernhard</given-names></name></person-group><article-title>﻿A new distinctive lineage of <italic><tp:taxon-name><tp:taxon-name-part taxon-name-part-type="genus" reg="Helix">Helix</tp:taxon-name-part></tp:taxon-name></italic> (<tp:taxon-name><tp:taxon-name-part taxon-name-part-type="class">Gastropoda</tp:taxon-name-part></tp:taxon-name>, <tp:taxon-name><tp:taxon-name-part taxon-name-part-type="order">Stylommatophora</tp:taxon-name-part></tp:taxon-name>, <tp:taxon-name><tp:taxon-name-part taxon-name-part-type="family">Helicidae</tp:taxon-name-part></tp:taxon-name>), with a guide to <italic><tp:taxon-name><tp:taxon-name-part taxon-name-part-type="genus" reg="Helix">Helix</tp:taxon-name-part></tp:taxon-name></italic> species from mainland Greece</article-title><source>Zookeys</source><day>18</day><month>08</month><year>2025</year><volume>1249</volume><fpage>93</fpage><lpage>135</lpage><pub-id pub-id-type="doi">10.3897/zookeys.1249.143635</pub-id></mixed-citation></tp:treatment-meta><tp:nomenclature><label>﻿</label><tp:taxon-name><object-id xmlns:xlink="http://www.w3.org/1999/xlink" content-type="arpha" xlink:type="simple">10EF5060-A543-5B47-834E-2B5E80D3F675</object-id><tp:taxon-name-part taxon-name-part-type="genus" reg="Helix">Helix</tp:taxon-name-part> (<tp:taxon-name-part taxon-name-part-type="subgenus" reg="Helix">Helix</tp:taxon-name-part>) <tp:taxon-name-part taxon-name-part-type="species" reg="borealis">borealis</tp:taxon-name-part></tp:taxon-name><tp:taxon-authority>Mousson, 1859</tp:taxon-authority><xref ref-type="fig" rid="F28">Figs 28</xref><xref ref-type="fig" rid="F29">, 29</xref></tp:nomenclature><tp:treatment-sec sec-type="References" id="SECID0EETAI"><title>References.</title><p><xref ref-type="bibr" rid="B64">Neubert 2014</xref>; <xref ref-type="bibr" rid="B45">Korábek et al. 2021</xref>.</p></tp:treatment-sec><tp:treatment-sec sec-type="description" id="SECID0ESTAI"><title>Description.</title><p>Shell (Fig. <xref ref-type="fig" rid="F28">28</xref>) mid-sized, globular to slightly conical; aperture rounded and in the more globular populations spacious; umbilicus missing; protoconch small; shell surface rather smooth, with fine growth lines; basal colour ranging from nearly white to pale brown; banding pattern varies from completely reduced bands to well-developed and contrasting; the upper three bands may be separated only on the upper whorls or well separated up to the last whorl; aperture margins and the parietal region brown and much darker than the rest of the shell, the colour ranges from vivid pale brown with orange tones (Ionian Islands, Epirus) to dark with purple tones (Peloponnese, Evia); mantle margins pale. Animal (Fig. <xref ref-type="fig" rid="F29">29</xref>) pale grey or pale brown, often but not always with a dark back of the foot.</p><fig id="F28" position="float" orientation="portrait"><object-id xmlns:xlink="http://www.w3.org/1999/xlink" content-type="doi" xlink:type="simple">10.3897/zookeys.1249.143635.figure28</object-id><object-id xmlns:xlink="http://www.w3.org/1999/xlink" content-type="arpha" xlink:type="simple">64A21B7D-ADD6-5CF3-A1EC-162E70C118D1</object-id><label>Figure 28.</label><caption><p>Shell of <tp:taxon-name><tp:taxon-name-part taxon-name-part-type="genus" reg="Helix">Helix</tp:taxon-name-part> (<tp:taxon-name-part taxon-name-part-type="subgenus" reg="Helix">Helix</tp:taxon-name-part>) <tp:taxon-name-part taxon-name-part-type="species" reg="borealis">borealis</tp:taxon-name-part></tp:taxon-name> (Greece, West Greece, Zacharo; <named-content xmlns:xlink="http://www.w3.org/1999/xlink" content-type="dwc:verbatimCoordinates" xlink:type="simple"><named-content content-type="geo-json" specific-use="{&#34;type&#34;:&#34;Point&#34;,&#34;coordinates&#34;:[21.611000,37.497300]}" id="NCID0EZUAI" xlink:type="simple">37.4973°N, 21.6110°E</named-content></named-content>; <named-content xmlns:xlink="http://www.w3.org/1999/xlink" content-type="dwc:institutional_code" xlink:title="Naturhistorisches Museum der Burgergemeinde Bern, Switzerland" xlink:href="http://grbio.org/institution/naturhistorisches-museum-der-burgergemeinde-bern" xlink:type="simple">NMBE</named-content> 565401). Photo P. J. Juračka (reproduced from <xref ref-type="bibr" rid="B45">Korábek et al. 2021</xref> with permission). Scale bar: 2 cm.</p></caption><graphic xmlns:xlink="http://www.w3.org/1999/xlink" xlink:href="zookeys-1249-093_article-143635__-g028.jpg" position="float" orientation="portrait" xlink:type="simple" id="oo_1396798.jpg"><uri content-type="original_file" xlink:type="simple">https://binary.pensoft.net/fig/1396798</uri></graphic></fig><fig id="F29" position="float" orientation="portrait"><object-id xmlns:xlink="http://www.w3.org/1999/xlink" content-type="doi" xlink:type="simple">10.3897/zookeys.1249.143635.figure29</object-id><object-id xmlns:xlink="http://www.w3.org/1999/xlink" content-type="arpha" xlink:type="simple">DACB5C53-FD84-58EB-9B28-5B17145984C2</object-id><label>Figure 29.</label><caption><p><tp:taxon-name><tp:taxon-name-part taxon-name-part-type="genus" reg="Helix">Helix</tp:taxon-name-part> (<tp:taxon-name-part taxon-name-part-type="subgenus" reg="Helix">Helix</tp:taxon-name-part>) <tp:taxon-name-part taxon-name-part-type="species" reg="borealis">borealis</tp:taxon-name-part></tp:taxon-name> (Greece, Thessaly, Loutropigi; <named-content xmlns:xlink="http://www.w3.org/1999/xlink" content-type="dwc:verbatimCoordinates" xlink:type="simple"><named-content content-type="geo-json" specific-use="{&#34;type&#34;:&#34;Point&#34;,&#34;coordinates&#34;:[22.041300,39.117400]}" id="NCID0EFWAI" xlink:type="simple">39.1174°N, 22.0413°E</named-content></named-content>). Photo R. Coufal.</p></caption><graphic xmlns:xlink="http://www.w3.org/1999/xlink" xlink:href="zookeys-1249-093_article-143635__-g029.jpg" position="float" orientation="portrait" xlink:type="simple" id="oo_1396799.jpg"><uri content-type="original_file" xlink:type="simple">https://binary.pensoft.net/fig/1396799</uri></graphic></fig></tp:treatment-sec><tp:treatment-sec sec-type="distribution" id="SECID0EPWAI"><title>Distribution and habitat.</title><p>Typical <italic><tp:taxon-name><tp:taxon-name-part taxon-name-part-type="genus" reg="Helix">Helix</tp:taxon-name-part><tp:taxon-name-part taxon-name-part-type="species" reg="borealis">borealis</tp:taxon-name-part></tp:taxon-name></italic> is distributed over much of Peloponnese, the east of central Greece (Aetolia, Acarnania, Phocis, Evrytania) and in western Epirus (Fig. <xref ref-type="fig" rid="F30">30</xref>). It also occurs on the Ionian Islands. The inhabited environments include as disparate types as rocky phrygana, pine forests on sand dunes at the sea level, and open fir forests in the mountains. Geophilous. Besides typical <italic><tp:taxon-name><tp:taxon-name-part taxon-name-part-type="genus" reg="Helix">H.</tp:taxon-name-part><tp:taxon-name-part taxon-name-part-type="species" reg="borealis">borealis</tp:taxon-name-part></tp:taxon-name></italic>, there are two other, rather divergent lineages in Greece. One occurs on northern Evia and Northern Sporades. It is found in rocky habitats on limestones. The second has a small range in the mountains of western Crete.</p><fig id="F30" position="float" orientation="portrait"><object-id xmlns:xlink="http://www.w3.org/1999/xlink" content-type="doi" xlink:type="simple">10.3897/zookeys.1249.143635.figure30</object-id><object-id xmlns:xlink="http://www.w3.org/1999/xlink" content-type="arpha" xlink:type="simple">C8EE2F40-4C6C-5F4E-976A-75F3AA7639C4</object-id><label>Figure 30.</label><caption><p>Approximate distribution of <tp:taxon-name><tp:taxon-name-part taxon-name-part-type="genus" reg="Helix">Helix</tp:taxon-name-part> (<tp:taxon-name-part taxon-name-part-type="subgenus" reg="Helix">Helix</tp:taxon-name-part>) <tp:taxon-name-part taxon-name-part-type="species" reg="borealis">borealis</tp:taxon-name-part></tp:taxon-name> in Greece. Black dots denote populations sampled for molecular analyses (including unpublished data).</p></caption><graphic xmlns:xlink="http://www.w3.org/1999/xlink" xlink:href="zookeys-1249-093_article-143635__-g030.jpg" position="float" orientation="portrait" xlink:type="simple" id="oo_1396800.jpg"><uri content-type="original_file" xlink:type="simple">https://binary.pensoft.net/fig/1396800</uri></graphic></fig></tp:treatment-sec><tp:treatment-sec sec-type="remarks" id="SECID0EKYAI"><title>Remarks.</title><p>Some <italic><tp:taxon-name><tp:taxon-name-part taxon-name-part-type="genus" reg="Helix">H.</tp:taxon-name-part><tp:taxon-name-part taxon-name-part-type="species" reg="borealis">borealis</tp:taxon-name-part></tp:taxon-name></italic> populations have a globular shell with shape resembling that of <italic><tp:taxon-name><tp:taxon-name-part taxon-name-part-type="genus" reg="Helix">H.</tp:taxon-name-part><tp:taxon-name-part taxon-name-part-type="species" reg="figulina">figulina</tp:taxon-name-part></tp:taxon-name></italic>, but with a smoother, not regularly ribbed surface. There is also always some brown colouration of the apertural margins. In colour, <italic><tp:taxon-name><tp:taxon-name-part taxon-name-part-type="genus" reg="Helix">H.</tp:taxon-name-part><tp:taxon-name-part taxon-name-part-type="species" reg="borealis">borealis</tp:taxon-name-part></tp:taxon-name></italic> is often very similar to <italic><tp:taxon-name><tp:taxon-name-part taxon-name-part-type="genus" reg="Helix">H.</tp:taxon-name-part><tp:taxon-name-part taxon-name-part-type="species" reg="pelagonesica">pelagonesica</tp:taxon-name-part></tp:taxon-name></italic>, but the two differ in shell shape and in the small protoconch of <italic><tp:taxon-name><tp:taxon-name-part taxon-name-part-type="genus" reg="Helix">H.</tp:taxon-name-part><tp:taxon-name-part taxon-name-part-type="species" reg="borealis">borealis</tp:taxon-name-part></tp:taxon-name></italic>. The globular-shelled form of <italic><tp:taxon-name><tp:taxon-name-part taxon-name-part-type="genus" reg="Helix">H.</tp:taxon-name-part><tp:taxon-name-part taxon-name-part-type="species" reg="pelagonesica">pelagonesica</tp:taxon-name-part></tp:taxon-name></italic> from the tip of Sithonia (see below) is similar to <italic><tp:taxon-name><tp:taxon-name-part taxon-name-part-type="genus" reg="Helix">H.</tp:taxon-name-part><tp:taxon-name-part taxon-name-part-type="species" reg="borealis">borealis</tp:taxon-name-part></tp:taxon-name></italic> also in the shell shape but has a larger protoconch. In Epirus, <italic><tp:taxon-name><tp:taxon-name-part taxon-name-part-type="genus" reg="Helix">H.</tp:taxon-name-part><tp:taxon-name-part taxon-name-part-type="species" reg="borealis">borealis</tp:taxon-name-part></tp:taxon-name></italic> occurs syntopically with <italic><tp:taxon-name><tp:taxon-name-part taxon-name-part-type="genus" reg="Helix">H.</tp:taxon-name-part><tp:taxon-name-part taxon-name-part-type="species" reg="schlaeflii">schlaeflii</tp:taxon-name-part></tp:taxon-name></italic>. Although the colouration may be similar there, <italic><tp:taxon-name><tp:taxon-name-part taxon-name-part-type="genus" reg="Helix">H.</tp:taxon-name-part><tp:taxon-name-part taxon-name-part-type="species" reg="schlaeflii">schlaeflii</tp:taxon-name-part></tp:taxon-name></italic> is much larger and has a large protoconch.</p><p>In the mitochondrial phylogeny (Fig. <xref ref-type="fig" rid="F2">2</xref>), <italic><tp:taxon-name><tp:taxon-name-part taxon-name-part-type="genus" reg="Helix">H.</tp:taxon-name-part><tp:taxon-name-part taxon-name-part-type="species" reg="borealis">borealis</tp:taxon-name-part></tp:taxon-name></italic> appears as possibly polyphyletic. However, the relevant parts of the tree are unresolved, so this is likely just an issue of low phylogenetic signal.</p></tp:treatment-sec><tp:treatment-sec><!--Section generated to contain objects referenced in tp:taxon-treatment.--><fig id="F2" position="float" orientation="portrait"><object-id xmlns:xlink="http://www.w3.org/1999/xlink" content-type="doi" xlink:type="simple">10.3897/zookeys.1249.143635.figure2</object-id><object-id xmlns:xlink="http://www.w3.org/1999/xlink" content-type="arpha" xlink:type="simple">A0C37029-F798-5506-BD1F-681E59283232</object-id><label>Figure 2.</label><caption><p>Phylogenetic relationships of the newly analysed <italic><tp:taxon-name><tp:taxon-name-part taxon-name-part-type="genus" reg="Helix">Helix</tp:taxon-name-part></tp:taxon-name></italic> samples from Greece (in bold). Maximum likelihood tree based on concatenated mitochondrial nucleotide sequences of partial <italic><abbrev xmlns:xlink="http://www.w3.org/1999/xlink" xlink:title="cytochrome c oxidase subunit I" id="ABBRID0EHPAE" xlink:type="simple">cox1</abbrev></italic>, <italic><abbrev xmlns:xlink="http://www.w3.org/1999/xlink" xlink:title="16S rRNA" id="ABBRID0EMPAE" xlink:type="simple">rrnL</abbrev></italic>, and <italic><abbrev xmlns:xlink="http://www.w3.org/1999/xlink" xlink:title="12S rRNA" id="ABBRID0ERPAE" xlink:type="simple">rrnS</abbrev></italic> genes. Support values are bootstrap percentages from 500 pseudoreplicates. Branches with bootstrap support &lt;75% are dashed. The tree is rooted with <italic><tp:taxon-name><tp:taxon-name-part taxon-name-part-type="genus" reg="Maltzanella">Maltzanella</tp:taxon-name-part></tp:taxon-name></italic> Hesse, 1917; the outgroup is not shown.</p></caption><graphic xmlns:xlink="http://www.w3.org/1999/xlink" xlink:href="zookeys-1249-093_article-143635__-g002.jpg" position="float" orientation="portrait" xlink:type="simple" id="oo_1396772.jpg"><uri content-type="original_file" xlink:type="simple">https://binary.pensoft.net/fig/1396772</uri></graphic></fig></tp:treatment-sec><ref-list><ref id="B45"><mixed-citation xmlns:xlink="http://www.w3.org/1999/xlink" xlink:type="simple"><person-group><name name-style="western"><surname>Korábek</surname><given-names>O</given-names></name><name name-style="western"><surname>Kosová</surname><given-names>T</given-names></name><name name-style="western"><surname>Dolejš</surname><given-names>P</given-names></name><name name-style="western"><surname>Petrusek</surname><given-names>A</given-names></name><name name-style="western"><surname>Neubert</surname><given-names>E</given-names></name><name name-style="western"><surname>Juřičková</surname><given-names>L</given-names></name></person-group> (<year>2021</year>) <article-title>Geographic isolation and human-assisted dispersal in land snails: a Mediterranean story of <italic><tp:taxon-name><tp:taxon-name-part taxon-name-part-type="genus">Helix</tp:taxon-name-part><tp:taxon-name-part taxon-name-part-type="species">borealis</tp:taxon-name-part></tp:taxon-name></italic> and its relatives (<tp:taxon-name><tp:taxon-name-part taxon-name-part-type="class">Gastropoda</tp:taxon-name-part></tp:taxon-name>: <tp:taxon-name><tp:taxon-name-part taxon-name-part-type="order">Stylommatophora</tp:taxon-name-part></tp:taxon-name>: <tp:taxon-name><tp:taxon-name-part taxon-name-part-type="family">Helicidae</tp:taxon-name-part></tp:taxon-name>).</article-title><source>Zoological Journal of the Linnean Society</source><volume>193</volume>(<issue>4</issue>): <fpage>1310</fpage>–<lpage>1335</lpage>. <ext-link xlink:href="10.1093/zoolinnean/zlaa186" ext-link-type="doi" xlink:type="simple">https://doi.org/10.1093/zoolinnean/zlaa186</ext-link></mixed-citation></ref><ref id="B64"><mixed-citation xmlns:xlink="http://www.w3.org/1999/xlink" xlink:type="simple"><person-group><name name-style="western"><surname>Neubert</surname><given-names>E</given-names></name></person-group> (<year>2014</year>) <article-title>Revision of <italic><tp:taxon-name><tp:taxon-name-part taxon-name-part-type="genus">Helix</tp:taxon-name-part></tp:taxon-name></italic> Linnaeus, 1758 in its eastern Mediterranean distribution area, and reassignment of <italic><tp:taxon-name><tp:taxon-name-part taxon-name-part-type="genus">Helix</tp:taxon-name-part><tp:taxon-name-part taxon-name-part-type="species">godetiana</tp:taxon-name-part></tp:taxon-name></italic> Kobelt, 1878 to <italic><tp:taxon-name><tp:taxon-name-part taxon-name-part-type="genus">Maltzanella</tp:taxon-name-part></tp:taxon-name></italic> Hesse, 1917 (<tp:taxon-name><tp:taxon-name-part taxon-name-part-type="class">Gastropoda</tp:taxon-name-part></tp:taxon-name>, <tp:taxon-name><tp:taxon-name-part taxon-name-part-type="infraclass">Pulmonata</tp:taxon-name-part></tp:taxon-name>, <tp:taxon-name><tp:taxon-name-part taxon-name-part-type="family">Helicidae</tp:taxon-name-part></tp:taxon-name>).</article-title><source>Contributions to Natural History</source><volume>26</volume>: <fpage>1</fpage>–<lpage>200</lpage>. <ext-link xlink:href="https://www.e-periodica.ch/digbib/view?pid=cnh-001:2014:0::253#255" ext-link-type="uri" xlink:type="simple">https://www.e-periodica.ch/digbib/view?pid=cnh-001%3A2014%3A0%3A%3A253#255</ext-link></mixed-citation></ref></ref-list></tp:taxon-treatment>
