# Supplementary material for: ﻿A new distinctive lineage of Helix (Gastropoda, Stylommatophora, Helicidae), with a guide to Helix species from mainland Greece
Source: Zookeys. 2025 Aug 18;1249:93–135. doi: 10.3897/zookeys.1249.143635 (PMC12378413; doi:10.3897/zookeys.1249.143635)
Supplement: XML Treatment for Helix (Helix) lucorum [file zookeys.1249.143635-treatment13.xml]

<!DOCTYPE tp:taxon-treatment
  PUBLIC "-//TaxonX//DTD Taxonomic Treatment Publishing DTD v0 20100105//EN" "tax-treatment-NSO.dtd">
<tp:taxon-treatment xmlns:tp="http://www.plazi.org/taxpub"><tp:treatment-meta><kwd-group><label>Taxon classification</label><kwd>
                <named-content content-type="kingdom">Animalia</named-content>
              </kwd><kwd>
                <named-content content-type="order">Stylommatophora</named-content>
              </kwd><kwd>
                <named-content content-type="family">Helicidae</named-content>
              </kwd></kwd-group><mixed-citation publication-type="journal"><person-group><name><surname>Korábek</surname><given-names>Ondřej</given-names></name><name><surname>Dolejš</surname><given-names>Petr</given-names></name><name><surname>Coufal</surname><given-names>Radovan</given-names></name><name><surname>Juřičková</surname><given-names>Lucie</given-names></name><name><surname>Kubíková</surname><given-names>Kateřina</given-names></name><name><surname>Hausdorf</surname><given-names>Bernhard</given-names></name></person-group><article-title>﻿A new distinctive lineage of <italic><tp:taxon-name><tp:taxon-name-part taxon-name-part-type="genus" reg="Helix">Helix</tp:taxon-name-part></tp:taxon-name></italic> (<tp:taxon-name><tp:taxon-name-part taxon-name-part-type="class">Gastropoda</tp:taxon-name-part></tp:taxon-name>, <tp:taxon-name><tp:taxon-name-part taxon-name-part-type="order">Stylommatophora</tp:taxon-name-part></tp:taxon-name>, <tp:taxon-name><tp:taxon-name-part taxon-name-part-type="family">Helicidae</tp:taxon-name-part></tp:taxon-name>), with a guide to <italic><tp:taxon-name><tp:taxon-name-part taxon-name-part-type="genus" reg="Helix">Helix</tp:taxon-name-part></tp:taxon-name></italic> species from mainland Greece</article-title><source>Zookeys</source><day>18</day><month>08</month><year>2025</year><volume>1249</volume><fpage>93</fpage><lpage>135</lpage><pub-id pub-id-type="doi">10.3897/zookeys.1249.143635</pub-id></mixed-citation></tp:treatment-meta><tp:nomenclature><label>﻿</label><tp:taxon-name><object-id xmlns:xlink="http://www.w3.org/1999/xlink" content-type="arpha" xlink:type="simple">57FAD28A-0020-5613-8CAE-28A454E647CE</object-id><tp:taxon-name-part taxon-name-part-type="genus" reg="Helix">Helix</tp:taxon-name-part> (<tp:taxon-name-part taxon-name-part-type="subgenus" reg="Helix">Helix</tp:taxon-name-part>) <tp:taxon-name-part taxon-name-part-type="species" reg="lucorum">lucorum</tp:taxon-name-part></tp:taxon-name><tp:taxon-authority>Linnaeus, 1758</tp:taxon-authority><xref ref-type="fig" rid="F31">Figs 31</xref><xref ref-type="fig" rid="F32">, 32</xref></tp:nomenclature><tp:treatment-sec sec-type="References" id="SECID0E64AI"><title>References.</title><p>ICZN 2002; <xref ref-type="bibr" rid="B64">Neubert 2014</xref>; <xref ref-type="bibr" rid="B43">Korábek et al. 2018</xref>, <xref ref-type="bibr" rid="B47">2023a</xref>; <xref ref-type="bibr" rid="B36">Korábek 2020</xref>.</p></tp:treatment-sec><tp:treatment-sec sec-type="description" id="SECID0EV5AI"><title>Description.</title><p>Shell (Fig. <xref ref-type="fig" rid="F31">31</xref>) mid-sized to large, broadly conical to depressed conical, with relatively narrow body whorl and low aperture; umbilicus present in juveniles but usually fully closed in adults; protoconch small relative to shell size; shell surface smooth; basal colour of the shell whitish, but usually largely covered by dark brown fused bands; characteristic are transverse dark bands marking growth interruptions; conspicuous whitish band along the shell periphery; aperture margins straight at the upper insertion but becoming reflected towards the lower lip and columella, brown inside; columellar margin oblique and often with an internal ridge. Animal (Fig. <xref ref-type="fig" rid="F32">32</xref>) uniformly brown including the mantle margins; diaphragm paper-like.</p><fig id="F31" position="float" orientation="portrait"><object-id xmlns:xlink="http://www.w3.org/1999/xlink" content-type="doi" xlink:type="simple">10.3897/zookeys.1249.143635.figure31</object-id><object-id xmlns:xlink="http://www.w3.org/1999/xlink" content-type="arpha" xlink:type="simple">A82CC394-526F-5C09-9B29-BF1758329C29</object-id><label>Figure 31.</label><caption><p>Shells of <tp:taxon-name><tp:taxon-name-part taxon-name-part-type="genus" reg="Helix">Helix</tp:taxon-name-part> (<tp:taxon-name-part taxon-name-part-type="subgenus" reg="Helix">Helix</tp:taxon-name-part>) <tp:taxon-name-part taxon-name-part-type="species" reg="lucorum">lucorum</tp:taxon-name-part></tp:taxon-name>. A. Greece, Central Macedonia, Stavros; <named-content xmlns:xlink="http://www.w3.org/1999/xlink" content-type="dwc:verbatimCoordinates" xlink:type="simple"><named-content content-type="geo-json" specific-use="{&#34;type&#34;:&#34;Point&#34;,&#34;coordinates&#34;:[23.648300,40.667800]}" id="NCID0E36AI" xlink:type="simple">40.6678°N, 23.6483°E</named-content></named-content>; <abbrev xmlns:xlink="http://www.w3.org/1999/xlink" content-type="institution" xlink:title="Národní muzeum, Praha, Czechia" id="ABBRID0EBABI" xlink:type="simple">NMP</abbrev> P6M 30026; B. Türkiye, Manisa Province, Spil Dağı; <named-content xmlns:xlink="http://www.w3.org/1999/xlink" content-type="dwc:verbatimCoordinates" xlink:type="simple"><named-content content-type="geo-json" specific-use="{&#34;type&#34;:&#34;Point&#34;,&#34;coordinates&#34;:[27.426900,38.582200]}" id="NCID0EJABI" xlink:type="simple">38.5822°N, 27.4269°E</named-content></named-content>; <abbrev xmlns:xlink="http://www.w3.org/1999/xlink" content-type="institution" xlink:title="Národní muzeum, Praha, Czechia" id="ABBRID0EOABI" xlink:type="simple">NMP</abbrev> P6M 30055. Photo R. Coufal. Scale bar: 2 cm.</p></caption><graphic xmlns:xlink="http://www.w3.org/1999/xlink" xlink:href="zookeys-1249-093_article-143635__-g031.jpg" position="float" orientation="portrait" xlink:type="simple" id="oo_1396801.jpg"><uri content-type="original_file" xlink:type="simple">https://binary.pensoft.net/fig/1396801</uri></graphic></fig><fig id="F32" position="float" orientation="portrait"><object-id xmlns:xlink="http://www.w3.org/1999/xlink" content-type="doi" xlink:type="simple">10.3897/zookeys.1249.143635.figure32</object-id><object-id xmlns:xlink="http://www.w3.org/1999/xlink" content-type="arpha" xlink:type="simple">2762E0C0-B1AF-5627-B96D-63B6048BDA42</object-id><label>Figure 32.</label><caption><p><tp:taxon-name><tp:taxon-name-part taxon-name-part-type="genus" reg="Helix">Helix</tp:taxon-name-part> (<tp:taxon-name-part taxon-name-part-type="subgenus" reg="Helix">Helix</tp:taxon-name-part>) <tp:taxon-name-part taxon-name-part-type="species" reg="lucorum">lucorum</tp:taxon-name-part></tp:taxon-name> (Czechia, Praha, U Nákladového nádraží; <named-content xmlns:xlink="http://www.w3.org/1999/xlink" content-type="dwc:verbatimCoordinates" xlink:type="simple"><named-content content-type="geo-json" specific-use="{&#34;type&#34;:&#34;Point&#34;,&#34;coordinates&#34;:[14.475000,50.083200]}" id="NCID0ERBBI" xlink:type="simple">50.0832°N, 14.4750°E</named-content></named-content>). Photo O. Korábek.</p></caption><graphic xmlns:xlink="http://www.w3.org/1999/xlink" xlink:href="zookeys-1249-093_article-143635__-g032.jpg" position="float" orientation="portrait" xlink:type="simple" id="oo_1396802.jpg"><uri content-type="original_file" xlink:type="simple">https://binary.pensoft.net/fig/1396802</uri></graphic></fig></tp:treatment-sec><tp:treatment-sec sec-type="distribution" id="SECID0E2BBI"><title>Distribution and habitat.</title><p>Found commonly in northern Greece except for west of the Pindos Mts. (Fig. <xref ref-type="fig" rid="F33">33</xref>) but may also be found synanthropically elsewhere (e.g. Peloponnese). Broadly distributed and somewhat invasive species, currently extending its range in Europe. In the northeastern Aegean (Samothraki, Lesvos) a different morphotype with globular shells occurs. <italic><tp:taxon-name><tp:taxon-name-part taxon-name-part-type="genus" reg="Helix">Helix</tp:taxon-name-part><tp:taxon-name-part taxon-name-part-type="species" reg="lucorum">lucorum</tp:taxon-name-part></tp:taxon-name></italic> lives in various shrubs and herbs and in deciduous forests, but avoids dry Mediterranean types of habitats (phrygana, maquis, exposed rocks). Commonly synanthropic, in some areas exclusively so. Often climbs on vegetation.</p><fig id="F33" position="float" orientation="portrait"><object-id xmlns:xlink="http://www.w3.org/1999/xlink" content-type="doi" xlink:type="simple">10.3897/zookeys.1249.143635.figure33</object-id><object-id xmlns:xlink="http://www.w3.org/1999/xlink" content-type="arpha" xlink:type="simple">113A22E7-F8C5-5850-B309-973608B2BB77</object-id><label>Figure 33.</label><caption><p>Approximate distribution of <tp:taxon-name><tp:taxon-name-part taxon-name-part-type="genus" reg="Helix">Helix</tp:taxon-name-part> (<tp:taxon-name-part taxon-name-part-type="subgenus" reg="Helix">Helix</tp:taxon-name-part>) <tp:taxon-name-part taxon-name-part-type="species" reg="lucorum">lucorum</tp:taxon-name-part></tp:taxon-name> in Greece. Black dots denote populations sampled for molecular analyses. Isolated synanthropic occurrences were omitted.</p></caption><graphic xmlns:xlink="http://www.w3.org/1999/xlink" xlink:href="zookeys-1249-093_article-143635__-g033.jpg" position="float" orientation="portrait" xlink:type="simple" id="oo_1396803.jpg"><uri content-type="original_file" xlink:type="simple">https://binary.pensoft.net/fig/1396803</uri></graphic></fig></tp:treatment-sec><tp:treatment-sec sec-type="remarks" id="SECID0ELDBI"><title>Remarks.</title><p><italic><tp:taxon-name><tp:taxon-name-part taxon-name-part-type="genus" reg="Helix">Helix</tp:taxon-name-part><tp:taxon-name-part taxon-name-part-type="species" reg="lucorum">lucorum</tp:taxon-name-part></tp:taxon-name></italic> is very variably coloured and also details of the shell and aperture shape vary. The forms present in mainland Greece are typically very darkly coloured, with a white band on the periphery. The animal is also rather darkly coloured. It has a similar shell shape as <italic><tp:taxon-name><tp:taxon-name-part taxon-name-part-type="genus" reg="Helix">H.</tp:taxon-name-part><tp:taxon-name-part taxon-name-part-type="species" reg="straminea">straminea</tp:taxon-name-part></tp:taxon-name></italic> and <italic><tp:taxon-name><tp:taxon-name-part taxon-name-part-type="genus" reg="Helix">H.</tp:taxon-name-part><tp:taxon-name-part taxon-name-part-type="species" reg="pelagonesica">pelagonesica</tp:taxon-name-part></tp:taxon-name></italic>, but besides the colour it differs in smooth shell surface and presence of strong transverse banding, visible at least at the bottom of the shell. We found <italic><tp:taxon-name><tp:taxon-name-part taxon-name-part-type="genus" reg="Helix">H.</tp:taxon-name-part><tp:taxon-name-part taxon-name-part-type="species" reg="lucorum">lucorum</tp:taxon-name-part></tp:taxon-name></italic> syntopic with <italic><tp:taxon-name><tp:taxon-name-part taxon-name-part-type="genus" reg="Helix">H.</tp:taxon-name-part><tp:taxon-name-part taxon-name-part-type="species" reg="figulina">figulina</tp:taxon-name-part></tp:taxon-name></italic>, <italic><tp:taxon-name><tp:taxon-name-part taxon-name-part-type="genus" reg="Helix">H.</tp:taxon-name-part><tp:taxon-name-part taxon-name-part-type="species" reg="thessalica">thessalica</tp:taxon-name-part></tp:taxon-name></italic> and <italic><tp:taxon-name><tp:taxon-name-part taxon-name-part-type="genus" reg="Helix">H.</tp:taxon-name-part><tp:taxon-name-part taxon-name-part-type="species" reg="philibinensis">philibinensis</tp:taxon-name-part></tp:taxon-name></italic>.</p></tp:treatment-sec><ref-list><ref id="B64"><mixed-citation xmlns:xlink="http://www.w3.org/1999/xlink" xlink:type="simple"><person-group><name name-style="western"><surname>Neubert</surname><given-names>E</given-names></name></person-group> (<year>2014</year>) <article-title>Revision of <italic><tp:taxon-name><tp:taxon-name-part taxon-name-part-type="genus">Helix</tp:taxon-name-part></tp:taxon-name></italic> Linnaeus, 1758 in its eastern Mediterranean distribution area, and reassignment of <italic><tp:taxon-name><tp:taxon-name-part taxon-name-part-type="genus">Helix</tp:taxon-name-part><tp:taxon-name-part taxon-name-part-type="species">godetiana</tp:taxon-name-part></tp:taxon-name></italic> Kobelt, 1878 to <italic><tp:taxon-name><tp:taxon-name-part taxon-name-part-type="genus">Maltzanella</tp:taxon-name-part></tp:taxon-name></italic> Hesse, 1917 (<tp:taxon-name><tp:taxon-name-part taxon-name-part-type="class">Gastropoda</tp:taxon-name-part></tp:taxon-name>, <tp:taxon-name><tp:taxon-name-part taxon-name-part-type="infraclass">Pulmonata</tp:taxon-name-part></tp:taxon-name>, <tp:taxon-name><tp:taxon-name-part taxon-name-part-type="family">Helicidae</tp:taxon-name-part></tp:taxon-name>).</article-title><source>Contributions to Natural History</source><volume>26</volume>: <fpage>1</fpage>–<lpage>200</lpage>. <ext-link xlink:href="https://www.e-periodica.ch/digbib/view?pid=cnh-001:2014:0::253#255" ext-link-type="uri" xlink:type="simple">https://www.e-periodica.ch/digbib/view?pid=cnh-001%3A2014%3A0%3A%3A253#255</ext-link></mixed-citation></ref><ref id="B43"><mixed-citation xmlns:xlink="http://www.w3.org/1999/xlink" xlink:type="simple"><person-group><name name-style="western"><surname>Korábek</surname><given-names>O</given-names></name><name name-style="western"><surname>Juřičková</surname><given-names>L</given-names></name><name name-style="western"><surname>Balashov</surname><given-names>I</given-names></name><name name-style="western"><surname>Petrusek</surname><given-names>A</given-names></name></person-group> (<year>2018</year>) <article-title>The contribution of ancient and modern anthropogenic introductions to the colonization of Europe by the land snail <italic><tp:taxon-name><tp:taxon-name-part taxon-name-part-type="genus">Helix</tp:taxon-name-part><tp:taxon-name-part taxon-name-part-type="species">lucorum</tp:taxon-name-part></tp:taxon-name></italic> Linnaeus, 1758 (<tp:taxon-name><tp:taxon-name-part taxon-name-part-type="family">Helicidae</tp:taxon-name-part></tp:taxon-name>).</article-title><source>Contributions to Zoology</source><volume>87</volume>(<issue>2</issue>): <fpage>61</fpage>–<lpage>74</lpage>. <ext-link xlink:href="10.1163/18759866-08702001" ext-link-type="doi" xlink:type="simple">https://doi.org/10.1163/18759866-08702001</ext-link></mixed-citation></ref><ref id="B47"><mixed-citation xmlns:xlink="http://www.w3.org/1999/xlink" xlink:type="simple"><person-group><name name-style="western"><surname>Korábek</surname><given-names>O</given-names></name><name name-style="western"><surname>Balashov</surname><given-names>I</given-names></name><name name-style="western"><surname>Neiber</surname><given-names>MT</given-names></name><name name-style="western"><surname>Walther</surname><given-names>F</given-names></name><name name-style="western"><surname>Hausdorf</surname><given-names>B</given-names></name></person-group> (<year>2023a</year>) <article-title>The Caucasus is neither a cradle nor a museum of diversity of the land snail genus <italic><tp:taxon-name><tp:taxon-name-part taxon-name-part-type="genus">Helix</tp:taxon-name-part></tp:taxon-name></italic> (<tp:taxon-name><tp:taxon-name-part taxon-name-part-type="class">Gastropoda</tp:taxon-name-part></tp:taxon-name>, <tp:taxon-name><tp:taxon-name-part taxon-name-part-type="order">Stylommatophora</tp:taxon-name-part></tp:taxon-name>, <tp:taxon-name><tp:taxon-name-part taxon-name-part-type="family">Helicidae</tp:taxon-name-part></tp:taxon-name>), while Crimea is home to an ancient lineage.</article-title><source>Zoosystematics and Evolution</source><volume>99</volume>(<issue>2</issue>): <fpage>535</fpage>–<lpage>543</lpage>. <ext-link xlink:href="10.3897/zse.99.110610" ext-link-type="doi" xlink:type="simple">https://doi.org/10.3897/zse.99.110610</ext-link></mixed-citation></ref><ref id="B36"><mixed-citation xmlns:xlink="http://www.w3.org/1999/xlink" xlink:type="simple"><person-group><name name-style="western"><surname>Korábek</surname><given-names>O</given-names></name></person-group> (<year>2020</year>) <article-title>On <italic><tp:taxon-name><tp:taxon-name-part taxon-name-part-type="genus">Helix</tp:taxon-name-part><tp:taxon-name-part taxon-name-part-type="species">grisea</tp:taxon-name-part></tp:taxon-name></italic> Linnaeus, 1758 and the <italic><tp:taxon-name><tp:taxon-name-part taxon-name-part-type="genus">Helix</tp:taxon-name-part></tp:taxon-name></italic> species described by Carl Linnaeus and Otto Friedrich Müller.</article-title><source>Malacologica Bohemoslovaca: Journal About Molluscs in Central Europe</source><volume>19</volume>: <fpage>1</fpage>–<lpage>8</lpage>. <ext-link xlink:href="10.5817/MaB2020-19-1" ext-link-type="doi" xlink:type="simple">https://doi.org/10.5817/MaB2020-19-1</ext-link></mixed-citation></ref></ref-list></tp:taxon-treatment>
