# Supplementary material for: ﻿A new distinctive lineage of Helix (Gastropoda, Stylommatophora, Helicidae), with a guide to Helix species from mainland Greece
Source: Zookeys. 2025 Aug 18;1249:93–135. doi: 10.3897/zookeys.1249.143635 (PMC12378413; doi:10.3897/zookeys.1249.143635)
Supplement: XML Treatment for Helix (Pelasga) figulina [file zookeys.1249.143635-treatment15.xml]

<!DOCTYPE tp:taxon-treatment
  PUBLIC "-//TaxonX//DTD Taxonomic Treatment Publishing DTD v0 20100105//EN" "tax-treatment-NSO.dtd">
<tp:taxon-treatment xmlns:tp="http://www.plazi.org/taxpub"><tp:treatment-meta><kwd-group><label>Taxon classification</label><kwd>
                <named-content content-type="kingdom">Animalia</named-content>
              </kwd><kwd>
                <named-content content-type="order">Stylommatophora</named-content>
              </kwd><kwd>
                <named-content content-type="family">Helicidae</named-content>
              </kwd></kwd-group><mixed-citation publication-type="journal"><person-group><name><surname>Korábek</surname><given-names>Ondřej</given-names></name><name><surname>Dolejš</surname><given-names>Petr</given-names></name><name><surname>Coufal</surname><given-names>Radovan</given-names></name><name><surname>Juřičková</surname><given-names>Lucie</given-names></name><name><surname>Kubíková</surname><given-names>Kateřina</given-names></name><name><surname>Hausdorf</surname><given-names>Bernhard</given-names></name></person-group><article-title>﻿A new distinctive lineage of <italic><tp:taxon-name><tp:taxon-name-part taxon-name-part-type="genus" reg="Helix">Helix</tp:taxon-name-part></tp:taxon-name></italic> (<tp:taxon-name><tp:taxon-name-part taxon-name-part-type="class">Gastropoda</tp:taxon-name-part></tp:taxon-name>, <tp:taxon-name><tp:taxon-name-part taxon-name-part-type="order">Stylommatophora</tp:taxon-name-part></tp:taxon-name>, <tp:taxon-name><tp:taxon-name-part taxon-name-part-type="family">Helicidae</tp:taxon-name-part></tp:taxon-name>), with a guide to <italic><tp:taxon-name><tp:taxon-name-part taxon-name-part-type="genus" reg="Helix">Helix</tp:taxon-name-part></tp:taxon-name></italic> species from mainland Greece</article-title><source>Zookeys</source><day>18</day><month>08</month><year>2025</year><volume>1249</volume><fpage>93</fpage><lpage>135</lpage><pub-id pub-id-type="doi">10.3897/zookeys.1249.143635</pub-id></mixed-citation></tp:treatment-meta><tp:nomenclature><label>﻿</label><tp:taxon-name><object-id xmlns:xlink="http://www.w3.org/1999/xlink" content-type="arpha" xlink:type="simple">B9F5F964-764C-536E-944A-C994E8C54847</object-id><tp:taxon-name-part taxon-name-part-type="genus" reg="Helix">Helix</tp:taxon-name-part> (<tp:taxon-name-part taxon-name-part-type="subgenus" reg="Pelasga">Pelasga</tp:taxon-name-part>) <tp:taxon-name-part taxon-name-part-type="species" reg="figulina">figulina</tp:taxon-name-part></tp:taxon-name><tp:taxon-authority>Rossmässler, 1839</tp:taxon-authority><xref ref-type="fig" rid="F34">Figs 34</xref><xref ref-type="fig" rid="F35">, 35</xref></tp:nomenclature><tp:treatment-sec sec-type="References" id="SECID0EGKBI"><title>References.</title><p><xref ref-type="bibr" rid="B64">Neubert 2014</xref>; <xref ref-type="bibr" rid="B46">Korábek et al. 2022</xref>.</p></tp:treatment-sec><tp:treatment-sec sec-type="description" id="SECID0EUKBI"><title>Description.</title><p>Shell (Fig. <xref ref-type="fig" rid="F34">34</xref>) very small (the smallest <italic><tp:taxon-name><tp:taxon-name-part taxon-name-part-type="genus" reg="Helix">Helix</tp:taxon-name-part></tp:taxon-name></italic> species in Greece), globular, with large body whorl and spacious aperture; no umbilicus; protoconch very small; shell surface with regular, rounded ribs and lacking spiral sculpture; shell pale greyish or brownish, with the lower two bands narrow and the upper three faint and most often partly fused; aperture margins straight and white; white columella rounded and smoothly transitioning into the palatal area. Animal (Fig. <xref ref-type="fig" rid="F35">35</xref>) pale brownish with darker, brown or reddish-brown, back, mantle margins pale grey; calcareous diaphragm conspicuously convex and attached to the very margins of the aperture.</p><fig id="F34" position="float" orientation="portrait"><object-id xmlns:xlink="http://www.w3.org/1999/xlink" content-type="doi" xlink:type="simple">10.3897/zookeys.1249.143635.figure34</object-id><object-id xmlns:xlink="http://www.w3.org/1999/xlink" content-type="arpha" xlink:type="simple">21EBB908-8FC0-5A37-80FF-C9AF0DB09E36</object-id><label>Figure 34.</label><caption><p>Shell of <tp:taxon-name><tp:taxon-name-part taxon-name-part-type="genus" reg="Helix">Helix</tp:taxon-name-part> (<tp:taxon-name-part taxon-name-part-type="subgenus" reg="Pelasga">Pelasga</tp:taxon-name-part>) <tp:taxon-name-part taxon-name-part-type="species" reg="figulina">figulina</tp:taxon-name-part></tp:taxon-name> (Greece, Western Macedonia, near Kozani; <named-content xmlns:xlink="http://www.w3.org/1999/xlink" content-type="dwc:verbatimCoordinates" xlink:type="simple"><named-content content-type="geo-json" specific-use="{&#34;type&#34;:&#34;Point&#34;,&#34;coordinates&#34;:[21.813800,40.341400]}" id="NCID0ECMBI" xlink:type="simple">40.3414°N, 21.8138°E</named-content></named-content>; <abbrev xmlns:xlink="http://www.w3.org/1999/xlink" content-type="institution" xlink:title="Národní muzeum, Praha, Czechia" id="ABBRID0EHMBI" xlink:type="simple">NMP</abbrev> P6M 42935). Photo R. Coufal. Scale bar: 2 cm.</p></caption><graphic xmlns:xlink="http://www.w3.org/1999/xlink" xlink:href="zookeys-1249-093_article-143635__-g034.jpg" position="float" orientation="portrait" xlink:type="simple" id="oo_1396804.jpg"><uri content-type="original_file" xlink:type="simple">https://binary.pensoft.net/fig/1396804</uri></graphic></fig><fig id="F35" position="float" orientation="portrait"><object-id xmlns:xlink="http://www.w3.org/1999/xlink" content-type="doi" xlink:type="simple">10.3897/zookeys.1249.143635.figure35</object-id><object-id xmlns:xlink="http://www.w3.org/1999/xlink" content-type="arpha" xlink:type="simple">4A55789F-049C-508B-A7C6-FE23B690F9CD</object-id><label>Figure 35.</label><caption><p><tp:taxon-name><tp:taxon-name-part taxon-name-part-type="genus" reg="Helix">Helix</tp:taxon-name-part> (<tp:taxon-name-part taxon-name-part-type="subgenus" reg="Pelasga">Pelasga</tp:taxon-name-part>) <tp:taxon-name-part taxon-name-part-type="species" reg="figulina">figulina</tp:taxon-name-part></tp:taxon-name> (Greece, Central Macedonia, Mandres; <named-content xmlns:xlink="http://www.w3.org/1999/xlink" content-type="dwc:verbatimCoordinates" xlink:type="simple"><named-content content-type="geo-json" specific-use="{&#34;type&#34;:&#34;Point&#34;,&#34;coordinates&#34;:[22.901100,40.868100]}" id="NCID0EKNBI" xlink:type="simple">40.8681°N, 22.9011°E</named-content></named-content>). A subadult individual lacking a peristome and with a brown periostracum that is already lost on older whorls and is missing in adults. Photo R. Coufal.</p></caption><graphic xmlns:xlink="http://www.w3.org/1999/xlink" xlink:href="zookeys-1249-093_article-143635__-g035.jpg" position="float" orientation="portrait" xlink:type="simple" id="oo_1396805.jpg"><uri content-type="original_file" xlink:type="simple">https://binary.pensoft.net/fig/1396805</uri></graphic></fig></tp:treatment-sec><tp:treatment-sec sec-type="distribution" id="SECID0EUNBI"><title>Distribution and habitat.</title><p>Very common species distributed over large part of mainland Greece and the Peloponnese (Fig. <xref ref-type="fig" rid="F36">36</xref>), but completely missing from the west (&lt;21.5–22.0°E). It is broadly distributed from the southeast of North Macedonia (valleys of Strumica and Vardar, isolated occurrences reported up to Kumanovo) and southeastern Bulgaria (Thrace) to the Aegean islands (Cyclades, Northern Sporades, Lesvos, Samothraki, etc.). It also lives in a small area of western Anatolia (e.g. the ancient Pergamon and Troy). Fossils were found on Crete (<xref ref-type="bibr" rid="B49">Kotsakiozi et al. 2012</xref>). It lives in open, often exposed habitats with low vegetation. May be difficult to find alive when inactive because it buries itself into the soil. Geophilous.</p><fig id="F36" position="float" orientation="portrait"><object-id xmlns:xlink="http://www.w3.org/1999/xlink" content-type="doi" xlink:type="simple">10.3897/zookeys.1249.143635.figure36</object-id><object-id xmlns:xlink="http://www.w3.org/1999/xlink" content-type="arpha" xlink:type="simple">145E0DEF-FC47-59DE-A126-1C9FD586C34D</object-id><label>Figure 36.</label><caption><p>Approximate distribution of <tp:taxon-name><tp:taxon-name-part taxon-name-part-type="genus" reg="Helix">Helix</tp:taxon-name-part> (<tp:taxon-name-part taxon-name-part-type="subgenus" reg="Pelasga">Pelasga</tp:taxon-name-part>) <tp:taxon-name-part taxon-name-part-type="species" reg="figulina">figulina</tp:taxon-name-part></tp:taxon-name> in Greece. Black dots denote populations sampled for molecular analyses (including unpublished data).</p></caption><graphic xmlns:xlink="http://www.w3.org/1999/xlink" xlink:href="zookeys-1249-093_article-143635__-g036.jpg" position="float" orientation="portrait" xlink:type="simple" id="oo_1396806.jpg"><uri content-type="original_file" xlink:type="simple">https://binary.pensoft.net/fig/1396806</uri></graphic></fig></tp:treatment-sec><tp:treatment-sec sec-type="remarks" id="SECID0E4OBI"><title>Remarks.</title><p><italic><tp:taxon-name><tp:taxon-name-part taxon-name-part-type="genus" reg="Helix">Helix</tp:taxon-name-part><tp:taxon-name-part taxon-name-part-type="species" reg="figulina">figulina</tp:taxon-name-part></tp:taxon-name></italic> is easily recognisable due to small size, a very small protoconch, globular shell shape with large aperture, rounded columella smoothly transitioning to the bottom of the previous whorl, completely white aperture margins, and regularly ribbed surface. It may be found syntopically or nearly so with <italic><tp:taxon-name><tp:taxon-name-part taxon-name-part-type="genus" reg="Helix">H.</tp:taxon-name-part><tp:taxon-name-part taxon-name-part-type="species" reg="lucorum">lucorum</tp:taxon-name-part></tp:taxon-name></italic>, <italic><tp:taxon-name><tp:taxon-name-part taxon-name-part-type="genus" reg="Helix">H.</tp:taxon-name-part><tp:taxon-name-part taxon-name-part-type="species" reg="borealis">borealis</tp:taxon-name-part></tp:taxon-name></italic>, <italic><tp:taxon-name><tp:taxon-name-part taxon-name-part-type="genus" reg="Helix">H.</tp:taxon-name-part><tp:taxon-name-part taxon-name-part-type="species" reg="philibinensis">philibinensis</tp:taxon-name-part></tp:taxon-name></italic> and <italic><tp:taxon-name><tp:taxon-name-part taxon-name-part-type="genus" reg="Helix">H.</tp:taxon-name-part><tp:taxon-name-part taxon-name-part-type="species" reg="pelagonesica">pelagonesica</tp:taxon-name-part></tp:taxon-name></italic>. <italic><tp:taxon-name><tp:taxon-name-part taxon-name-part-type="genus" reg="Helix">Helix</tp:taxon-name-part><tp:taxon-name-part taxon-name-part-type="species" reg="philibinensis">philibinensis</tp:taxon-name-part></tp:taxon-name></italic> is the most similar species overlapping in size, but it has a blunter apex, smoother shell surface, smaller aperture which usually has at least partially coloured margins.</p></tp:treatment-sec><ref-list><ref id="B64"><mixed-citation xmlns:xlink="http://www.w3.org/1999/xlink" xlink:type="simple"><person-group><name name-style="western"><surname>Neubert</surname><given-names>E</given-names></name></person-group> (<year>2014</year>) <article-title>Revision of <italic><tp:taxon-name><tp:taxon-name-part taxon-name-part-type="genus">Helix</tp:taxon-name-part></tp:taxon-name></italic> Linnaeus, 1758 in its eastern Mediterranean distribution area, and reassignment of <italic><tp:taxon-name><tp:taxon-name-part taxon-name-part-type="genus">Helix</tp:taxon-name-part><tp:taxon-name-part taxon-name-part-type="species">godetiana</tp:taxon-name-part></tp:taxon-name></italic> Kobelt, 1878 to <italic><tp:taxon-name><tp:taxon-name-part taxon-name-part-type="genus">Maltzanella</tp:taxon-name-part></tp:taxon-name></italic> Hesse, 1917 (<tp:taxon-name><tp:taxon-name-part taxon-name-part-type="class">Gastropoda</tp:taxon-name-part></tp:taxon-name>, <tp:taxon-name><tp:taxon-name-part taxon-name-part-type="infraclass">Pulmonata</tp:taxon-name-part></tp:taxon-name>, <tp:taxon-name><tp:taxon-name-part taxon-name-part-type="family">Helicidae</tp:taxon-name-part></tp:taxon-name>).</article-title><source>Contributions to Natural History</source><volume>26</volume>: <fpage>1</fpage>–<lpage>200</lpage>. <ext-link xlink:href="https://www.e-periodica.ch/digbib/view?pid=cnh-001:2014:0::253#255" ext-link-type="uri" xlink:type="simple">https://www.e-periodica.ch/digbib/view?pid=cnh-001%3A2014%3A0%3A%3A253#255</ext-link></mixed-citation></ref><ref id="B46"><mixed-citation xmlns:xlink="http://www.w3.org/1999/xlink" xlink:type="simple"><person-group><name name-style="western"><surname>Korábek</surname><given-names>O</given-names></name><name name-style="western"><surname>Juřičková</surname><given-names>L</given-names></name><name name-style="western"><surname>Petrusek</surname><given-names>A</given-names></name></person-group> (<year>2022</year>) Diversity of land snail tribe <tp:taxon-name><tp:taxon-name-part taxon-name-part-type="tribe">Helicini</tp:taxon-name-part></tp:taxon-name> (<tp:taxon-name><tp:taxon-name-part taxon-name-part-type="class">Gastropoda</tp:taxon-name-part></tp:taxon-name>: <tp:taxon-name><tp:taxon-name-part taxon-name-part-type="order">Stylommatophora</tp:taxon-name-part></tp:taxon-name>: <tp:taxon-name><tp:taxon-name-part taxon-name-part-type="family">Helicidae</tp:taxon-name-part></tp:taxon-name>): where do we stand after 20 years of sequencing mitochondrial markers? Diversity 14(1): 1–24. <ext-link xlink:href="10.3390/d14010024" ext-link-type="doi" xlink:type="simple">https://doi.org/10.3390/d14010024</ext-link></mixed-citation></ref><ref id="B49"><mixed-citation xmlns:xlink="http://www.w3.org/1999/xlink" xlink:type="simple"><person-group><name name-style="western"><surname>Kotsakiozi</surname><given-names>P</given-names></name><name name-style="western"><surname>Pafilis</surname><given-names>P</given-names></name><name name-style="western"><surname>Giokas</surname><given-names>S</given-names></name><name name-style="western"><surname>Valakos</surname><given-names>E</given-names></name></person-group> (<year>2012</year>) <article-title>A comparison of the physiological responses of two land snail species with different distributional ranges.</article-title><source>The Journal of Molluscan Studies</source><volume>78</volume>(<issue>2</issue>): <fpage>217</fpage>–<lpage>224</lpage>. <ext-link xlink:href="10.1093/mollus/eys003" ext-link-type="doi" xlink:type="simple">https://doi.org/10.1093/mollus/eys003</ext-link></mixed-citation></ref></ref-list></tp:taxon-treatment>
