# Supplementary material for: ﻿A new distinctive lineage of Helix (Gastropoda, Stylommatophora, Helicidae), with a guide to Helix species from mainland Greece
Source: Zookeys. 2025 Aug 18;1249:93–135. doi: 10.3897/zookeys.1249.143635 (PMC12378413; doi:10.3897/zookeys.1249.143635)
Supplement: Supplementary material 1 — List of samples used in the phylogenetic analysis with locality and voucher information and GenBank accession numbers [file zookeys-1249-093_article-143635__-s001.ods]

## Sheet: Table_S1
		locality	GPS coordinates (WGS84)	shell vouchers†	DNA extract. code	rrnL accession no.	cox1 accession no.	rrnS accession no.	reference
HE002843	Helix albescens	Russia: Krasnodar: Verkhnebakanskiy, 2 rkm SW of, pass between Anapa and Novorossiysk	44.8200°N 37.6419°E	ZMH 86696	6986	PQ304690	PQ304690	PQ304690	Korábek & Hausdorf, in prep.
HE001257	Helix ankae	Türkiye: Bolu Prov.: Müstakimler env., valley of Kocasu Çayı, road to Mengen	40.7992°N 31.7611°E	SMF 341612	ES12	KP072289	KP072133	MW446091	Korábek et al. 2015
HE002844	Helix asemnis	Türkiye: Antalya Prov.: Kahyaler, branch 1.5 km towards Karatepe: rocks in Biçkici valley	36.2964°N 32.3028°E	ZMH 51368	6996	PV704218	PV696575	PV704231	this study
HE003126	Helix asemnis	Türkiye: Osmanyie Prov.: Kesmeburun env., ruins of Hierapolis Castabala	37.1767°N 36.1839°E	SMF 342440	7561	OR533598	OR533630	OR537984	Korábek et al. 2023c
HE000548	Helix borealis	Greece: Central Greece: Karpenisi, restaurant on road to Agrinio before Ano Kalesmeno	38.9239°N 21.7447°E	NMBE 565412	BR14C	MT949713	OR533620	OR537966	Korábek et al. 2021, Korábek et al. 2023c
HE000564	Helix borealis	Greece: Crete: between Alikampos and Kournas	35.33°N 24.25°E*	NHMC 50.21884	BR21A	MT949716	MT947400	MW446066	Korábek et al. 2021
HE000577	Helix borealis	Greece: Evvia: canyon between Vassilika and Ellinika	38.9939°N 23.3483°E	NMBE 565414	BR12A	MT949719	MT947401	MW446067	Korábek et al. 2021
HE002392	Helix borealis	Greece: Kefalonia: Asos	38.3769°N 20.5378°E	NMBE 565394	BR50	MT949771	MT947430	PV704232	Korábek et al. 2021, this study
HE000591	Helix borealis	Greece: Peloponnese: Archaia Messina, Messene ruins, theatre	37.1778°N 21.9195°E	NMBE 565398	BR7C	MT949724	MT947403	n/a	Korábek et al. 2021
HE000619	Helix borealis	Greece: Sporades: Skyros, Agios Fokas islet	38.8612°N 24.4706°E*	NHMC 50.36204	BR22B	MT949735	MT947408	MW446070	Korábek et al. 2021
HE003266	Helix borealis	Greece: Thessaly: Loutropigi	39.1174°N 22.0413°E	NMP P6M 42945	7738	PV704219	PV696576	PV704233	this study
HE001239	Helix borealis	Türkiye: Antalya Prov.: rock tombs between Finike and Sahilkent	36.344°N 30.191°E	NMBE 505540	BR1	KP072260	MT947421	MW446086	Korábek et al. 2015
HE001241	Helix borealis	Türkiye: Antalya Prov.: rock tombs between Finike and Sahilkent	36.344°N 30.191°E	NMBE 505540	BR1C	MT949749	MT947422	MW446087	Korábek et al. 2021
HE002865	Helix buchii	Georgia: Mtskheta-Mtianeti: T’ianet’i: 4.5 rkm towards Tbilisi	42.0722°N 44.9597°E	ZMH 86493	7000	OR512794	OR514318	OR524161	Korábek et al. 2023b
HE001338	Helix buchii	Türkiye: Trabzon Prov.: Sümela monastery	40.6894°N 39.6589°E	SMF 342443	BC2	KP072256	KP072177	OR524164	Korábek et al. 2015, Korábek et al. 2023c
HE001976	Helix ceratina	breeding stock from France: Corsica: Ajaccio: Campo dell’Oro	41.92°N 8.79°E*	SMNS ZI0105033	CE2	MT949756	MT947425	MW446104	Korábek et al. 2021
HE003275	Helix cincta	Italy: Veneto: Verona: Belluno Veronese, cemetery	45.6799°N 10.8930°E	ZMH 141579	141579a	PQ286534	PQ286534	PQ286534	Korábek & Hausdorf, in prep.
HE000717	Helix engaddensis	Israel: Nazareth, Basilica of the Annunciation	32.7025°N 35.2979°E	SMF 342505	EN6	KP072287	OR533621	OR537969	Korábek et al. 2015, Korábek et al. 2023c
HE002404	Helix engaddensis	Jordan: Sharhabil Bin Hasnah Ecopark by the Wadi Al Arab dam	32.5264°N 35.6183°E	SMF 360414	EN9	MW443482	MW444114	OR537973	Korábek et al. 2022a, Korábek et al. 2023c
HE001276	Helix fathallae	Türkiye: Hatay Prov.: Çevlik, Titus Vespasianus Tüneli	36.1214°N 35.9222°E	SMF 342456	FA2	KP072293	KP072116	n/a	Korábek et al. 2015
HE002871	Helix figulina	Greece: Attica: Kouvaras: road to the top of Mount Merenda, near church Agios Eustathios	37.8486°N 23.9797°E	ZMH 140484	6955	PV704220	PV696577	n/a	this study
HE003273	Helix figulina	Greece: Central Greece: Chaironeia to Thouria, limestone hill by the road	38.4892°N 22.8740°E	NMP P6M 42946	42946	PQ304639	PQ304639	PQ304639	Korábek & Hausdorf, in prep.
HE000580	Helix figulina	Greece: Evvia: Mantoudi, rocks	38.8000°N 23.4733°E	SMF 360418	FG13	MZ376673	MZ382610	MW446068	Neiber et al. 2022
HE003268	Helix godetiana	Greece: Dodecanese: Astypalaia, Koutsomytis islet	36.549°N 26.446°E	NHMC 50.23959	6519	PQ304697	PQ304697	PQ304697	Korábek & Hausdorf, in prep.
HE001207	Helix kazouiniana	Türkiye: Adana Prov.: Bebeli env., bridge across Ceyhan river	36.6474°N 35.4977°E	SMF 342460	MS2	KP072349	KP072178	OR537970	Korábek et al. 2015, Korábek et al. 2023c
HE002367	Helix kazouiniana	Türkiye: Hatay Prov.: İskenderun, NE of Yarikkaya, upper part of Yarikkaya-Dere ravine	36.58°N 36.22°E*	ZMH 119298	MS5	MW443454	MW444098	MW446115	Korábek et al. 2022a
HE003005	Helix ligata	Italy: Campania: Avellino: Serino, valley of Sabato	40.8161°N 14.9090°E	ZMH 161197	7345	PV704221	PV696578	PV704234	this study
HE003276	Helix ligata	Italy: Lazio: Rieti: Amatrice, gas station on road SS 4 near Bagnolo	42.6245°N 13.2367 °E	ZMH 141559	141559a	PQ286535	PQ286535	PQ286535	Korábek & Hausdorf, in prep.
HE002405	Helix lucorum	Serbia: Pomoravlje Dist.: highway north of Ćuprija	43.953°N 21.367°E	NMP P6M 30042	LUC	OR637345	OR637341	OR637343	Korábek et al. 2022a, Korábek et al. 2023c
HE003257	Helix lutescens	Slovakia: Košický kraj: Kalša	48.6162°N 21.5221°E	NMP P6M 42983	42983f	OR684515	OR684515	OR684515	Korábek et al. 2023c
HE000448	Helix melanostoma	France: Provence-Alpes-Côte-d'Azur: Paradou near Mausanne-les-Alpilles	43.7167°N 4.7833°E	coll. Neiber M. T.	403	KP072199	KP072108	MW446062	Korábek et al. 2015
HE002964	Helix nucula	Lebanon: Beqaa Gov.: N of Aammiq	33.7311°N 35.7761°E	ZMH 161177	7057	PQ304694	PQ304694	PQ304694	Korábek & Hausdorf, in prep.
HE003132	Helix pathetica	Türkiye: Erzincan Prov.: road D100 between Çavuşköy and Kalıntaş	39.9809°N 38.6687°E	coll. Korábek O.	7582	OR533602	OR533633	OR537988	Korábek et al. 2023c
HE000556	Helix pelagonesica	Greece: Central Macedonia: Leptokária env., road to Kallithea Elassonos	40.0381°N 22.5236°E	SMF 342486	SR3	KP072397	KP072172	n/a	Korábek et al. 2015
HE000557	Helix pelagonesica	Greece: Central Macedonia: Leptokarya env.	40.0375°N 22.5219°E	SMF 360448	PG1	MW443502	MW443902	PV704235	Korábek et al. 2022a, this study
HE003259	Helix pelagonesica	Greece: Central Macedonia: NW of Pigi, Kotza Dere valley	41.0148°N 22.4865°E	NMP P6M 42928	7731	PV704222	PV696579	PV704236	this study
HE000560	Helix pelagonesica	Greece: Central Macedonia: Petra Olympou	40.1803°N 22.3286°E	SMF 342487	SR5	KP072399	KP072170	MW446065	Korábek et al. 2015
HE003251	Helix pelagonesica	Greece: Central Macedonia: SE of Nikiti	40.2058°N 23.6975°E	NMP P6M 42932	42932f	OR533603	OR533634	OR537989	Korábek et al. 2023c
HE000561	Helix pelagonesica	Greece: Central Macedonia: Sithonía, Porto Koufós, rocks in a quarry S of the village	39.9576°N 23.9263°E	NMBE 520670	SRN	KP072401	MW443903	n/a	Korábek et al. 2015
HE003260	Helix pelagonesica	Greece: Central Macedonia: Toroni, the tip of Sithonia, Maratia beach	39.9476°N 23.9321°E	NMP P6M 42933	7732	PV704223	PV696580	PV704237	this study
HE000621	Helix pelagonesica	Greece: Thessaly: Mákrinitsa	39.4031°N 22.9908°E	SMF 342485, ZMH 161787	SR6	KP072400	KP072173	MW446071	Korábek et al. 2015
HE000767	Helix pelagonesica	North Macedonia: Konečka Planina, road between Pepelište and Leskovica	41.5741°N 22.2251°E	SMF 342488	SR4	KP072398	KP072171	n/a	Korábek et al. 2015
HE002600	Helix philibinensis	Bulgaria: Blagoevgrad Prov.: Kresna Gorge S of Cherniche, old road	41.8333°N 23.1515°E	ZMH 161015	6271	PQ304688	PQ304688	PQ304688	Korábek & Hausdorf, in prep.
HE002622	Helix philibinensis	Bulgaria: Smolyan Prov.: Nastan, S-facing slope on S end	41.7088°N 24.4136°E	ZMH 161012	6297	OR533589	OR533622	OR537975	Korábek et al. 2023c
HE003261	Helix philibinensis	Greece: Western Macedonia: Servia, entrance to gorge	40.1788°N 21.9969°E	NMP P6M 42938	7733	PV704224	PV696581	PV704238	this study
HE002644	Helix pomacella	Bulgaria: Yambol Prov.: N of Granitovo, by road to Elhovo	42.1291°N 26.5399°E	ZMH 161075	6598	PQ304689	PQ304689	PQ304689	Korábek & Hausdorf, in prep.
HE002128	Helix pomatia	France: Hauts-de-France: Aisne Dept.: Hirson	49.9428°N 4.0875°E	RMNH .5006707.1	n/a	MK488030	MK488030	MK488030	Groenenberg & Duijm 2019
HE002954	Helix pronuba	Greece: Crete: Elafonisos: rocky slope	35.2717°N 23.5422°E	ZMH 29342	7055	PQ304693	PQ304693	PQ304693	Korábek & Hausdorf, in prep.
HE001273	Helix salomonica	Türkiye: Hakkâri Prov.: Hakkâri, castle	37.5695°N 43.7391°E	NMBE 505493	SL1	PQ304683	PQ304683	PQ304683	Korábek & Hausdorf, in prep.
HE002410	Helix schlaeflii	Albania: Gjirokastër County: Gjirokastër, castle hill, limestone rocks	40.0725°N 20.1388°E	HNHM 104890	SH10	MW443742	MW444120	n/a	Korábek et al. 2022a
HE002330	Helix schlaeflii	Albania: Krujë, Albanopolis street	41.5076°N 19.7928°E	SMF 360454	SH5	MW443417	MW444074	n/a	Korábek et al. 2022a
HE000013	Helix schlaeflii	Albania: Tiranë County: Mali i Dajtit, N of Maja e Dajtit	41.3691°N 19.9219°E	NHMW 110430/MN/0796	SH4	MW443485	MW443889	n/a	Korábek et al. 2022a
HE000014	Helix schlaeflii	Albania: Vlorë County: Mali i Cikës, Llogara pass	40.1958°N 19.5986°E	SMF 342497	SC12	KP072382	KP072094	KT211691	Korábek et al. 2015
HE002201	Helix schlaeflii	Greece: Epirus: Ioannina district, 1 km W of Monastery of Kipinas	39.5668°N 21.1231°E*	HNHM 104195	CGR22855	MW443308	MW443999	n/a	Korábek et al. 2022a
HE000575	Helix schlaeflii	Greece: Epirus: Kotsika	39.6592°N 20.2471°E	SMF 360457	SH2	MW443504	MW443905	OR537967	Korábek et al. 2022a, Korábek et al. 2023c
HE003267	Helix schlaeflii	Greece: Western Macedonia: Eptachori to Pentalofos, mountain pass on the road Ioannina – Kozani	40.2048°N 21.0951°E	NMP P6M 42959	7739	PV704225	PV696582	PV704239	this study
HE002465	Helix schlaeflii	North Macedonia: Jablanica Mts., above Gorna Belica, alpine meadows	41.2312°N 20.5241°E*	NMBE 520399	SH14	MW443763	MW444129	n/a	Korábek et al. 2022a
HE000808	Helix secernenda	Montenegro: Lovćen Mts.	42.40°N 18.82°E*	SMF 360468	SEC	OR637334	OR637331	OR637332	Korábek et al. 2022a
HE003262	Helix straminea	Greece: Thessaly: Kalambaka, Mykani NW of, floodplain forest by Mourgani	39.7964°N 21.5315°E	NMP P6M 42941	7734	PV704226	n/a	PV704240	this study
HE003117	Helix straminea	Italy: Marche: Pesaro e Urbino: Monte Grimano Terme, Conca	43.8392°N 12.4513°E	ZMH 161226	7332	PV249098	PV249091	PV253756	this study
HE000769	Helix cf. straminea	North Macedonia: Korab Mountains: Karaula Strazimir, meadows near road	41.8063°N 20.6186°E	coll. Dedov I.	VLX2	KP072406	KP072091	n/a	Korábek et al. 2015
HE003265	Helix pelagonesica thembones subsp. nov.	Greece: Thessaly: Morfovouni to Ellinopyrgos, slope above a forest road	39.3747°N 21.7318°E	NMP P6M 42944	7737	PV704227	PV696583	PV704241	this study
HE003264	Helix pelagonesica thembones subsp. nov.	Greece: Thessaly: Morfovouni, hill on the NW margin	39.3574°N 21.7468°E	NMP P6M 42943	7736	PV704228	PV696584	PV704242	this study
HE002530	Helix pelagonesica thembones subsp. nov.	Greece: Thessaly: Morfovouni, northern margin, eastward exposed limestone rocks	39.3567°N 21.7464°E	NMBE 524760	SH12	MW443801	MW444163	MW446143	Korábek et al. 2022a
HE003263	Helix pelagonesica thembones subsp. nov.	Greece: Thessaly: Mouzaki, S of, by road to Porti	39.4135°N 21.6642°E	NMP P6M 42942	7735	PV704229	PV696585	n/a	this study
HE002624	Helix thessalica	Bulgaria: Smolyan Prov.: Nastan, under a N-facing rock on S end	41.7097°N 24.4169°E	ZMH 161011	6267	ON684668	ON706402	n/a	Korábek et al. 2023a
HE002713	Helix thessalica	Bulgaria: Stara Zagora Prov.: Pchelinovo N of Gurkovo	42.7172°N 25.7138°E	ZMH 161104	6644	ON684727	ON706460	n/a	Korábek et al. 2023a
HE000194	Helix thessalica	Bulgaria: Stara Zagora Prov.: Shipka env., near Thrakish tomb	42.7050°N 25.3511°E	SMF 346093	P_401	KT211809	KT211707	KT211682	Korábek et al. 2016
HE002946	Helix thessalica	Czechia: Jihomoravský kraj: Mohelno, left bank of Jihlava	49.1048°N 16.1866°E	ZMH 161230	7315	OR684514	OR684514	OR684514	Korábek et al. 2023c, Korábek & Hausdorf 2024
HE000586	Helix thessalica	Greece: East Macedonia and Thrace: Sidironero, 12.9 km in direction Livadero	41.2740°N 24.2088°E	NMBE 522265, 520671	P_671	KT211817	KT211708	KT211683	Korábek et al. 2016
HE000625	Helix thessalica	Greece: Thessaly: Pelion Mts., Chania	39.3967°N 23.0603°E	NMP P6M 30149	TH10	MK482895	MK483068	OR537968	Korábek et al. 2020, Korábek et al. 2023c
HE003258	Helix thessalica	Greece: Western Macedonia: Kastaneri to Livadia, Etravopotamos valley	40.9867°N 22.3254°E	NMP P6M 42923	7730	PV704230	PV696586	PV704243	this study
HE000764	Helix thessalica	North Macedonia: Dramče env., church of Sv. Petka	42.0238°N 22.7232°E	SMF 342496	P_07	KP072366	KP072089	KT211680	Korábek et al. 2015, Korábek et al. 2016
HE003274	Helix thessalica	Romania: Buzău County: SW of Ciuta	45.2468°N 26.5050°E	ZMH 141581	141581a	PQ286533	PQ286533	PQ286533	Korábek & Hausdorf, in prep.
HE001725	Helix vladika	Montenegro: between Miloševići and Krnovo	42.9059°N 19.0908°E	SMF 360472	VLAD	OR637338	OR637338	OR637340	Korábek et al. 2022a
HE001230	Maltzanella dickhauti	Türkiye: Afyonkarahisar Prov.: Burunkaya near Dinar	38.093°N 30.254°E*	SMNS ZI0100714	MT7	KP072353	KP072194	MW446084	Korábek et al. 2015
HE003220	Maltzanella escherichi	Türkiye: Bilecik/Bursa Prov.: between Yenişehir and Bilecik, 4 km from the turn-off to Yarhisar in direction Bilecik	40.18°N 29.94°E*	ZMH 137869	7847	OQ116775	OQ134469	OQ116772	Korábek et al. 2023c
HE001292	Maltzanella maltzani	Türkiye: İzmir/Manisa Prov.: Yamanlar dağı, Karagöl	38.557°N 27.219°E*	SMF 243987	MT2	KP072352	MW443940	MW446098	Korábek et al. 2015

## Sheet: explanations
HNHM	Magyar Természettudományi Múzeum (Hungarian Natural History Museum), Budapest, Hungary
NHMC	Μουσείο Φυσικής Ιστορίας Κρήτης (Natural History Museum of Crete), Iraklion, Crete
NHMW	Naturhistorisches Museum Wien (Natural History Museum Vienna), Wien, Austria
NMBE	Naturhistorisches Museum der Burgergemeinde Bern (Natural History Museum of Bern), Switzerland
NMP	Národní Muzeum (National Museum of the Czech Republic), Praha, Czechia
RMNH	Naturalis Biodiversity Center, Leiden, The Netherlands
SMF	Senckenberg Forschungsinstitut und Naturmuseum Frankfurt (Senckenberg Research Institute and Natural History Museum Frankfurt), Frankfurt am Main, Germany
SMNS	Staatliches Museum für Naturkunde Stuttgart (State Museum of Natural History Stuttgart), Stuttgart, Germany
ZMH	Zoologisches Museum (Zoological Museum), Hamburg, Germany
*	GPS is only approximate, derived from locality description
†	include shells of the same species collected at the same time at the indicated locality, so in some cases it may not include the sequenced individual (e.g. when DNA was extracted from a whole juvenile)
Groenenberg & Duijm 2019	Groenenberg DSJ, Duijm E. (2019). The complete mitogenome of the Roman snail Helix pomatia Linnaeus 1758 (Stylommatophora: Helicidae). Mitochondrial DNA Part B 4: 1494–1495.	https://doi.org/10.1080/23802359.2019.1601512
Korábek et al. 2015	Korábek O, Petrusek A, Neubert E, Juřičková L. (2015). Molecular phylogeny of the genus Helix (Pulmonata: Helicidae). Zoologica Scripta 44: 263–280.	https://doi.org/10.1111/zsc.12101
Korábek et al. 2016	Korábek O, Juřičková L, Petrusek A. (2016). Splitting the Roman snail Helix pomatia Linnaeus, 1758 (Stylommatophora: Helicidae) into two: redescription of the forgotten Helix thessalica Boettger, 1886. Journal of Molluscan Studies 82: 11–22.	https://doi.org/10.1093/mollus/eyv048
Korábek et al. 2020	Korábek O, Juřičková L, Petrusek A. (2020). Inferring the sources of postglacial range expansion in two large European land snails. Journal of Zoological Systematics and Evolutionary Research 58: 944–956.	https://doi.org/10.1111/jzs.12368
Korábek et al. 2021	Korábek O, Kosová T, Dolejš P, Petrusek A, Neubert E, Juřičková L. (2021). Geographic isolation and human–assisted dispersal in land snails: a Mediterranean story of Helix borealis and its relatives (Gastropoda: Stylommatophora: Helicidae). Zoological Journal of the Linnean Society 193: 1310–1335.	https://doi.org/10.1093/zoolinnean/zlaa186
Korábek et al. 2022a	Korábek O, Juřičková L, Petrusek A. (2022). Diversity of land snail tribe Helicini (Gastropoda: Stylommatophora: Helicidae): Where do we stand after 20 years of sequencing mitochondrial markers? Diversity 14: 24.	https://doi.org/10.3390/d14010024
Korábek et al. 2023a	Korábek O, Adamcová T, Proćków M, Petrusek A, Hausdorf B, Juřičková L. (2023). In both directions: Expansions of European land snails to the north and south from glacial refugia. Journal of Biogeography 40: 654–668.	https://doi.org/10.1111/jbi.14531
Korábek et al. 2023b	Korábek O, Balashov I, Neiber MT, Walther F, Hausdorf B. (2023). The Caucasus is neither a cradle nor a museum of diversity of the land snail genus Helix (Gastropoda, Stylommatophora, Helicidae), while Crimea is home to an ancient lineage. Zoosystematics and Evolution 99: 535–543	https://doi.org/10.3897/zse.99.110610
Korábek et al. 2023c	Korábek O, Hausdorf B. (2023). Unravelling the double Helix escherichi, with description of Helix ankae sp. nov. and a discussion of Maltzanella and the subgenera of Helix (Gastropoda: Helicidae). Archiv für Molluskenkunde 152: 239–256.	https://doi.org/10.1127/arch.moll/152/239-256
Neiber et al. 2022	Neiber MT, Korábek O, Glaubrecht M, Hausdorf B. (2022). A misinterpreted disjunction: the phylogenetic relationships of the Libyan land snail Gyrostomella (Gastropoda: Stylommatophora: Helicidae). Zoological Journal of the Linnean Society 194: 1236–1251.	https://doi.org/10.1093/zoolinnean/zlab059
